# Supplementary material for: Whole-genome resequencing and bisulfite sequencing provide new insights into the feeding habit domestication in mandarin fish (Siniperca chuatsi)
Source: Front Genet. 2023 Jan 12;13:1088081. doi: 10.3389/fgene.2022.1088081 (PMC9878154; doi:10.3389/fgene.2022.1088081)
Supplement: Supplementary file 1 [file Table2.XLSX]

## Sheet: Sheet1
Sample	Clean reads	Mapped reads	Mapping rate	Average depth	Coverage at least 1×	Coverage at least 4×
SCW1	56375206	56247804	0.9977	9.26	0.9778	0.9293
SCW2	58310248	58171875	0.9976	9.52	0.978	0.9359
SCW3	56978004	56776129	0.9965	8.95	0.9772	0.9199
SCW4	56804266	56645024	0.9972	9.45	0.9782	0.9319
SCW5	53799866	53650665	0.9972	9.03	0.9784	0.923
SCW6	57108106	56978684	0.9977	9.6	0.9772	0.9313
SCW7	53915974	53779563	0.9975	8.75	0.9773	0.9203
SCW8	55379704	55249237	0.9976	9.32	0.9759	0.9131
SCW9	54952540	54805688	0.9973	9.26	0.9773	0.9261
SCW10	58158722	57983094	0.997	8.99	0.9776	0.924
SCX1	53561648	53446953	0.9979	8.71	0.9775	0.9185
SCX2	55015202	54842745	0.9969	8.7	0.9766	0.9133
SCX3	57720898	57564786	0.9973	9.36	0.9779	0.9325
SCX4	55583858	55419610	0.997	9.22	0.9775	0.9319
SCX5	55517376	55367351	0.9973	8.92	0.9781	0.9263
SCX6	57805710	57650141	0.9973	9.56	0.9778	0.9359
SCX7	57436862	57280475	0.9973	9.42	0.9776	0.9352
SCX8	61752450	61569261	0.997	10.19	0.9789	0.9474
SCX9	58100992	57976060	0.9978	9.6	0.978	0.9354
SCX10	54342682	54174137	0.9969	8.57	0.9758	0.9073
