# Supplementary material for: Whole-genome resequencing and bisulfite sequencing provide new insights into the feeding habit domestication in mandarin fish (Siniperca chuatsi)
Source: Front Genet. 2023 Jan 12;13:1088081. doi: 10.3389/fgene.2022.1088081 (PMC9878154; doi:10.3389/fgene.2022.1088081)
Supplement: Supplementary file 2 [file Table3.XLSX]

## Sheet: Sheet1
GO_accession	Description	Term_type	Over_represented_pValue	Corrected_pValue	DEG_item	DEG_list	Bg_item	Bg_list	Gene_names
GO:0009066	aspartate family amino acid metabolic process	biological_process	0.00012585	0.56907	6	115	136	24788	SC7-LG15_19612,SC7-LG08_11320,SC7-LG10_14262,SC7-LG23_29889,SC7-LG12_15892,SC7-LG23_29890
GO:0043027	cysteine-type endopeptidase inhibitor activity involved in apoptotic process	molecular_function	0.00068212	0.74556	2	115	7	24788	SC7-LG04_04851,SC7-LG04_04852
GO:0043028	cysteine-type endopeptidase regulator activity involved in apoptotic process	molecular_function	0.00068212	0.74556	2	115	7	24788	SC7-LG04_04852,SC7-LG04_04851
GO:0008375	acetylglucosaminyltransferase activity	molecular_function	0.0013269	0.74556	6	115	205	24788	SC7-LG04_05566,SC7-LG03_03860,SC7-LG04_04851,SC7-LG17_21044,SC7-LG04_04852,SC7-LG12_15891
GO:0005242	inward rectifier potassium channel activity	molecular_function	0.001349	0.74556	3	115	43	24788	SC7-LG15_19610,SC7-LG20_26374,SC7-LG23_29809
GO:0019079	viral genome replication	biological_process	0.0013596	0.74556	6	115	204	24788	SC7-LG03_03082,SC7-LG03_03868,SC7-LG17_21046,SC7-LG03_02860,SC7-LG04_05837,SC7-LG17_21045
GO:0008194	UDP-glycosyltransferase activity	molecular_function	0.0024737	0.74556	8	115	396	24788	SC7-LG12_15891,SC7-LG04_04851,SC7-LG17_21024,SC7-LG17_21044,SC7-LG04_04852,SC7-LG03_03860,SC7-LG04_05566,SC7-LG17_21031
GO:1901605	alpha-amino acid metabolic process	biological_process	0.0026093	0.74556	10	115	602	24788	SC7-LG04_05566,SC7-LG12_15892,SC7-LG23_29889,SC7-LG17_21044,SC7-LG15_19612,SC7-LG17_21024,SC7-LG08_11320,SC7-LG10_14262,SC7-LG23_29890,SC7-LG03_02860
GO:0050853	B cell receptor signaling pathway	biological_process	0.0031704	0.74556	2	115	16	24788	SC7-LG17_21031,SC7-LG17_21024
GO:0046406	magnesium protoporphyrin IX methyltransferase activity	molecular_function	0.0036919	0.74556	2	115	16	24788	SC7-LG17_21046,SC7-LG17_21045
GO:0016758	transferase activity, transferring hexosyl groups	molecular_function	0.0041182	0.74556	12	115	865	24788	SC7-LG03_03860,SC7-LG17_21044,SC7-LG04_04852,SC7-LG08_11323,SC7-LG17_21031,SC7-LG04_05566,SC7-LG04_04855,SC7-LG04_04851,SC7-LG15_19682,SC7-LG12_15891,SC7-LG17_21024,SC7-LG04_05552
GO:0016757	transferase activity, transferring glycosyl groups	molecular_function	0.0043446	0.74556	15	115	1243	24788	SC7-LG04_05552,SC7-LG17_21024,SC7-LG17_21057,SC7-LG15_19682,SC7-LG12_15891,SC7-LG04_04851,SC7-LG04_05566,SC7-LG20_26376,SC7-LG04_04855,SC7-LG21_26510,SC7-LG17_21031,SC7-LG08_11323,SC7-LG17_21044,SC7-LG04_04852,SC7-LG03_03860
GO:0010109	regulation of photosynthesis	biological_process	0.0044728	0.74556	3	115	55	24788	SC7-LG17_21046,SC7-LG17_21045,SC7-LG04_04862
GO:0042548	regulation of photosynthesis, light reaction	biological_process	0.0044728	0.74556	3	115	55	24788	SC7-LG17_21046,SC7-LG17_21045,SC7-LG04_04862
GO:0042549	photosystem II stabilization	biological_process	0.0044728	0.74556	3	115	55	24788	SC7-LG17_21046,SC7-LG17_21045,SC7-LG04_04862
GO:0043467	regulation of generation of precursor metabolites and energy	biological_process	0.0044728	0.74556	3	115	55	24788	SC7-LG17_21045,SC7-LG04_04862,SC7-LG17_21046
GO:0005875	microtubule associated complex	cellular_component	0.0054672	0.74556	4	115	124	24788	SC7-LG04_05566,SC7-LG04_05568,SC7-LG04_05567,SC7-LG22_27951
GO:0006486	protein glycosylation	biological_process	0.0057255	0.74556	6	115	294	24788	SC7-LG08_11323,SC7-LG04_05552,SC7-LG04_04855,SC7-LG04_05566,SC7-LG03_03860,SC7-LG15_19682
GO:0043413	macromolecule glycosylation	biological_process	0.0057255	0.74556	6	115	294	24788	SC7-LG15_19682,SC7-LG03_03860,SC7-LG04_05552,SC7-LG04_05566,SC7-LG04_04855,SC7-LG08_11323
GO:0000255	allantoin metabolic process	biological_process	0.0060321	0.74556	2	115	20	24788	SC7-LG12_15722,SC7-LG19_24069
GO:0000256	allantoin catabolic process	biological_process	0.0060321	0.74556	2	115	20	24788	SC7-LG12_15722,SC7-LG19_24069
GO:0005923	tight junction	cellular_component	0.0060502	0.74556	2	115	20	24788	SC7-LG17_21031,SC7-LG17_21024
GO:0043296	apical junction complex	cellular_component	0.0060502	0.74556	2	115	20	24788	SC7-LG17_21024,SC7-LG17_21031
GO:0070160	occluding junction	cellular_component	0.0060502	0.74556	2	115	20	24788	SC7-LG17_21031,SC7-LG17_21024
GO:0030286	dynein complex	cellular_component	0.0060726	0.74556	3	115	63	24788	SC7-LG04_05568,SC7-LG04_05566,SC7-LG04_05567
GO:0005217	intracellular ligand-gated ion channel activity	molecular_function	0.006169	0.74556	4	115	126	24788	SC7-LG20_26374,SC7-LG12_15830,SC7-LG17_21024,SC7-LG17_21031
GO:0005218	intracellular ligand-gated calcium channel activity	molecular_function	0.006169	0.74556	4	115	126	24788	SC7-LG20_26374,SC7-LG17_21031,SC7-LG17_21024,SC7-LG12_15830
GO:0005219	ryanodine-sensitive calcium-release channel activity	molecular_function	0.006169	0.74556	4	115	126	24788	SC7-LG20_26374,SC7-LG17_21031,SC7-LG17_21024,SC7-LG12_15830
GO:0006874	cellular calcium ion homeostasis	biological_process	0.006169	0.74556	4	115	126	24788	SC7-LG20_26374,SC7-LG17_21024,SC7-LG12_15830,SC7-LG17_21031
GO:0015278	calcium-release channel activity	molecular_function	0.006169	0.74556	4	115	126	24788	SC7-LG20_26374,SC7-LG12_15830,SC7-LG17_21024,SC7-LG17_21031
GO:0055074	calcium ion homeostasis	biological_process	0.006169	0.74556	4	115	126	24788	SC7-LG17_21031,SC7-LG17_21024,SC7-LG12_15830,SC7-LG20_26374
GO:0072503	cellular divalent inorganic cation homeostasis	biological_process	0.006169	0.74556	4	115	126	24788	SC7-LG17_21024,SC7-LG12_15830,SC7-LG17_21031,SC7-LG20_26374
GO:0072507	divalent inorganic cation homeostasis	biological_process	0.006169	0.74556	4	115	126	24788	SC7-LG12_15830,SC7-LG17_21024,SC7-LG17_21031,SC7-LG20_26374
GO:0005164	tumor necrosis factor receptor binding	molecular_function	0.0062149	0.74556	3	115	74	24788	SC7-LG17_21031,SC7-LG17_21057,SC7-LG17_21024
GO:0032813	tumor necrosis factor receptor superfamily binding	molecular_function	0.0062149	0.74556	3	115	74	24788	SC7-LG17_21057,SC7-LG17_21031,SC7-LG17_21024
GO:0006528	asparagine metabolic process	biological_process	0.0062525	0.74556	2	115	23	24788	SC7-LG12_15892,SC7-LG08_11320
GO:0006529	asparagine biosynthetic process	biological_process	0.0062525	0.74556	2	115	23	24788	SC7-LG08_11320,SC7-LG12_15892
GO:0007017	microtubule-based process	biological_process	0.0062652	0.74556	8	115	493	24788	SC7-LG22_27945,SC7-LG04_05568,SC7-LG15_19682,SC7-LG03_02860,SC7-LG22_27951,SC7-LG04_05567,SC7-LG04_04855,SC7-LG04_05566
GO:0043605	cellular amide catabolic process	biological_process	0.0067617	0.76633	2	115	21	24788	SC7-LG12_15722,SC7-LG19_24069
GO:0006555	methionine metabolic process	biological_process	0.0067786	0.76633	3	115	67	24788	SC7-LG23_29889,SC7-LG23_29890,SC7-LG10_14262
GO:0070085	glycosylation	biological_process	0.0070775	0.7806	6	115	306	24788	SC7-LG03_03860,SC7-LG15_19682,SC7-LG08_11323,SC7-LG04_05552,SC7-LG04_04855,SC7-LG04_05566
GO:0004869	cysteine-type endopeptidase inhibitor activity	molecular_function	0.0074275	0.79969	2	115	26	24788	SC7-LG04_04851,SC7-LG04_04852
GO:0009101	glycoprotein biosynthetic process	biological_process	0.0077902	0.81924	6	115	312	24788	SC7-LG04_04855,SC7-LG04_05566,SC7-LG04_05552,SC7-LG08_11323,SC7-LG15_19682,SC7-LG03_03860
GO:0009100	glycoprotein metabolic process	biological_process	0.0092049	0.94601	6	115	322	24788	SC7-LG15_19682,SC7-LG03_03860,SC7-LG04_05566,SC7-LG04_04855,SC7-LG04_05552,SC7-LG08_11323
GO:0008484	sulfuric ester hydrolase activity	molecular_function	0.0097457	0.9599	2	115	29	24788	SC7-LG17_21031,SC7-LG17_21024
GO:0048878	chemical homeostasis	biological_process	0.0097645	0.9599	5	115	225	24788	SC7-LG17_21031,SC7-LG12_15830,SC7-LG17_21024,SC7-LG20_26374,SC7-LG04_05836
GO:0009654	oxygen evolving complex	cellular_component	0.010418	1	2	115	28	24788	SC7-LG03_03082,SC7-LG03_03868
GO:0006520	cellular amino acid metabolic process	biological_process	0.011523	1	13	115	1122	24788	SC7-LG23_29810,SC7-LG04_05566,SC7-LG21_26510,SC7-LG17_21044,SC7-LG12_15892,SC7-LG23_29889,SC7-LG15_19612,SC7-LG17_21024,SC7-LG03_03082,SC7-LG10_14262,SC7-LG08_11320,SC7-LG03_02860,SC7-LG23_29890
GO:0015630	microtubule cytoskeleton	cellular_component	0.01228	1	7	115	436	24788	SC7-LG22_27951,SC7-LG03_02860,SC7-LG04_05567,SC7-LG15_19682,SC7-LG04_05568,SC7-LG22_27945,SC7-LG04_05566
GO:0071103	DNA conformation change	biological_process	0.013444	1	7	115	436	24788	SC7-LG17_21024,SC7-LG10_14263,SC7-LG17_21031,SC7-LG08_11320,SC7-LG21_26510,SC7-LG17_21044,SC7-LG23_29883
GO:0008219	cell death	biological_process	0.014523	1	8	115	565	24788	SC7-LG04_04855,SC7-LG21_26510,SC7-LG04_05559,SC7-LG04_04852,SC7-LG03_03860,SC7-LG03_02846,SC7-LG04_04851,SC7-LG22_27951
GO:0016265	death	biological_process	0.014523	1	8	115	565	24788	SC7-LG04_04852,SC7-LG03_03860,SC7-LG04_04855,SC7-LG21_26510,SC7-LG04_05559,SC7-LG04_04851,SC7-LG22_27951,SC7-LG03_02846
GO:0006873	cellular ion homeostasis	biological_process	0.014559	1	4	115	163	24788	SC7-LG20_26374,SC7-LG12_15830,SC7-LG17_21024,SC7-LG17_21031
GO:0006875	cellular metal ion homeostasis	biological_process	0.014559	1	4	115	163	24788	SC7-LG17_21031,SC7-LG17_21024,SC7-LG12_15830,SC7-LG20_26374
GO:0030003	cellular cation homeostasis	biological_process	0.014559	1	4	115	163	24788	SC7-LG17_21031,SC7-LG17_21024,SC7-LG12_15830,SC7-LG20_26374
GO:0002429	immune response-activating cell surface receptor signaling pathway	biological_process	0.01491	1	2	115	35	24788	SC7-LG17_21024,SC7-LG17_21031
GO:0002757	immune response-activating signal transduction	biological_process	0.01491	1	2	115	35	24788	SC7-LG17_21024,SC7-LG17_21031
GO:0002764	immune response-regulating signaling pathway	biological_process	0.01491	1	2	115	35	24788	SC7-LG17_21031,SC7-LG17_21024
GO:0002768	immune response-regulating cell surface receptor signaling pathway	biological_process	0.01491	1	2	115	35	24788	SC7-LG17_21031,SC7-LG17_21024
GO:0050851	antigen receptor-mediated signaling pathway	biological_process	0.01491	1	2	115	35	24788	SC7-LG17_21024,SC7-LG17_21031
GO:0050852	T cell receptor signaling pathway	biological_process	0.01491	1	2	115	35	24788	SC7-LG17_21031,SC7-LG17_21024
GO:0009235	cobalamin metabolic process	biological_process	0.014915	1	4	115	160	24788	SC7-LG17_21024,SC7-LG10_14263,SC7-LG17_21031,SC7-LG21_26510
GO:0016759	cellulose synthase activity	molecular_function	0.015841	1	2	115	31	24788	SC7-LG17_21024,SC7-LG17_21031
GO:0016760	cellulose synthase (UDP-forming) activity	molecular_function	0.015841	1	2	115	31	24788	SC7-LG17_21024,SC7-LG17_21031
GO:0034457	Mpp10 complex	cellular_component	0.016536	1	2	115	34	24788	SC7-LG17_21024,SC7-LG17_21031
GO:0008452	RNA ligase activity	molecular_function	0.016747	1	2	115	34	24788	SC7-LG17_21024,SC7-LG17_21031
GO:0055065	metal ion homeostasis	biological_process	0.017607	1	4	115	172	24788	SC7-LG17_21024,SC7-LG12_15830,SC7-LG17_21031,SC7-LG20_26374
GO:0046983	protein dimerization activity	molecular_function	0.017708	1	11	115	993	24788	SC7-LG17_21024,SC7-LG03_02860,SC7-LG15_19682,SC7-LG08_11323,SC7-LG17_21031,SC7-LG21_26510,SC7-LG23_29810,SC7-LG19_24069,SC7-LG03_03861,SC7-LG03_02850,SC7-LG03_02849
GO:0009067	aspartate family amino acid biosynthetic process	biological_process	0.01843	1	3	115	98	24788	SC7-LG08_11320,SC7-LG15_19612,SC7-LG12_15892
GO:0001882	nucleoside binding	molecular_function	0.018576	1	30	115	3826	24788	SC7-LG23_29889,SC7-LG18_23623,SC7-LG12_15725,SC7-LG04_05566,SC7-LG23_29810,SC7-LG03_03868,SC7-LG15_19677,SC7-LG03_02860,SC7-LG03_03870,SC7-LG03_03082,SC7-LG17_21024,SC7-LG17_21046,SC7-LG04_05569,SC7-LG03_03860,SC7-LG19_24069,SC7-LG12_15839,SC7-LG04_04868,SC7-LG17_21045,SC7-LG21_26510,SC7-LG04_04869,SC7-LG17_21031,SC7-LG04_04855,SC7-LG22_27951,SC7-LG04_04862,SC7-LG04_05565,SC7-LG23_29883,SC7-LG20_…
GO:0008740	L-rhamnose isomerase activity	molecular_function	0.018866	1	1	115	3	24788	SC7-LG08_11320
GO:0000096	sulfur amino acid metabolic process	biological_process	0.019353	1	3	115	99	24788	SC7-LG10_14262,SC7-LG23_29890,SC7-LG23_29889
GO:0045934	negative regulation of nucleobase-containing compound metabolic process	biological_process	0.021122	1	5	115	270	24788	SC7-LG04_04869,SC7-LG22_27945,SC7-LG23_29810,SC7-LG22_27951,SC7-LG12_15839
GO:0051172	negative regulation of nitrogen compound metabolic process	biological_process	0.021122	1	5	115	270	24788	SC7-LG22_27951,SC7-LG12_15839,SC7-LG22_27945,SC7-LG23_29810,SC7-LG04_04869
GO:0015276	ligand-gated ion channel activity	molecular_function	0.021142	1	6	115	380	24788	SC7-LG17_21031,SC7-LG12_15830,SC7-LG17_21024,SC7-LG15_19610,SC7-LG23_29809,SC7-LG20_26374
GO:0022834	ligand-gated channel activity	molecular_function	0.021142	1	6	115	380	24788	SC7-LG12_15830,SC7-LG17_21024,SC7-LG17_21031,SC7-LG23_29809,SC7-LG20_26374,SC7-LG15_19610
GO:0008235	metalloexopeptidase activity	molecular_function	0.021526	1	2	115	40	24788	SC7-LG15_19682,SC7-LG04_05566
GO:0050801	ion homeostasis	biological_process	0.021596	1	4	115	183	24788	SC7-LG17_21031,SC7-LG12_15830,SC7-LG17_21024,SC7-LG20_26374
GO:0055080	cation homeostasis	biological_process	0.021596	1	4	115	183	24788	SC7-LG17_21031,SC7-LG17_21024,SC7-LG12_15830,SC7-LG20_26374
GO:0055082	cellular chemical homeostasis	biological_process	0.022721	1	4	115	188	24788	SC7-LG20_26374,SC7-LG17_21031,SC7-LG17_21024,SC7-LG12_15830
GO:0008509	anion transmembrane transporter activity	molecular_function	0.025736	1	6	115	395	24788	SC7-LG03_03860,SC7-LG17_21057,SC7-LG03_03082,SC7-LG17_21031,SC7-LG10_14263,SC7-LG17_21024
GO:0004425	indole-3-glycerol-phosphate synthase activity	molecular_function	0.026733	1	1	115	4	24788	SC7-LG17_21024
GO:0003777	microtubule motor activity	molecular_function	0.027056	1	3	115	117	24788	SC7-LG04_05566,SC7-LG04_05568,SC7-LG04_05567
GO:0005249	voltage-gated potassium channel activity	molecular_function	0.027681	1	3	115	119	24788	SC7-LG15_19610,SC7-LG20_26374,SC7-LG23_29809
GO:0030261	chromosome condensation	biological_process	0.027775	1	2	115	46	24788	SC7-LG17_21044,SC7-LG21_26510
GO:0044766	multi-organism transport	biological_process	0.028484	1	2	115	46	24788	SC7-LG04_05836,SC7-LG20_26374
GO:0030686	90S preribosome	cellular_component	0.028873	1	2	115	46	24788	SC7-LG17_21031,SC7-LG17_21024
GO:0030410	nicotianamine synthase activity	molecular_function	0.030007	1	1	115	5	24788	SC7-LG03_02860
GO:0030417	nicotianamine metabolic process	biological_process	0.030007	1	1	115	5	24788	SC7-LG03_02860
GO:0030418	nicotianamine biosynthetic process	biological_process	0.030007	1	1	115	5	24788	SC7-LG03_02860
GO:0005524	ATP binding	molecular_function	0.030697	1	26	115	3292	24788	SC7-LG21_26510,SC7-LG04_04869,SC7-LG04_04855,SC7-LG12_15839,SC7-LG19_24069,SC7-LG03_03860,SC7-LG04_04868,SC7-LG17_21045,SC7-LG08_11320,SC7-LG15_19684,SC7-LG22_27951,SC7-LG04_04862,SC7-LG04_05565,SC7-LG23_29883,SC7-LG20_26374,SC7-LG12_15725,SC7-LG04_05566,SC7-LG23_29810,SC7-LG03_03868,SC7-LG23_29889,SC7-LG03_03082,SC7-LG03_03870,SC7-LG17_21046,SC7-LG04_05569,SC7-LG15_19677,SC7-LG03_02860
GO:0004071	aspartate-ammonia ligase activity	molecular_function	0.03073	1	1	115	5	24788	SC7-LG12_15892
GO:0044452	nucleolar part	cellular_component	0.031708	1	2	115	48	24788	SC7-LG17_21031,SC7-LG17_21024
GO:0006813	potassium ion transport	biological_process	0.031872	1	5	115	308	24788	SC7-LG15_19610,SC7-LG20_26374,SC7-LG23_29809,SC7-LG17_21044,SC7-LG04_04855
GO:0032559	adenyl ribonucleotide binding	molecular_function	0.032044	1	26	115	3306	24788	SC7-LG23_29889,SC7-LG12_15725,SC7-LG04_05566,SC7-LG23_29810,SC7-LG03_03868,SC7-LG15_19677,SC7-LG03_02860,SC7-LG03_03082,SC7-LG03_03870,SC7-LG17_21046,SC7-LG04_05569,SC7-LG19_24069,SC7-LG12_15839,SC7-LG03_03860,SC7-LG04_04868,SC7-LG17_21045,SC7-LG21_26510,SC7-LG04_04869,SC7-LG04_04855,SC7-LG22_27951,SC7-LG04_04862,SC7-LG23_29883,SC7-LG04_05565,SC7-LG20_26374,SC7-LG08_11320,SC7-LG15_19684
GO:0005262	calcium channel activity	molecular_function	0.032188	1	4	115	204	24788	SC7-LG17_21024,SC7-LG12_15830,SC7-LG17_21031,SC7-LG20_26374
GO:0008417	fucosyltransferase activity	molecular_function	0.032516	1	2	115	48	24788	SC7-LG04_04855,SC7-LG15_19682
GO:0004512	inositol-3-phosphate synthase activity	molecular_function	0.032733	1	1	115	6	24788	SC7-LG03_02860
GO:0006021	inositol biosynthetic process	biological_process	0.032733	1	1	115	6	24788	SC7-LG03_02860
GO:0046173	polyol biosynthetic process	biological_process	0.032733	1	1	115	6	24788	SC7-LG03_02860
GO:0030244	cellulose biosynthetic process	biological_process	0.032817	1	2	115	46	24788	SC7-LG17_21024,SC7-LG17_21031
GO:0019752	carboxylic acid metabolic process	biological_process	0.03307	1	14	115	1436	24788	SC7-LG17_21044,SC7-LG12_15892,SC7-LG23_29889,SC7-LG21_26510,SC7-LG04_05566,SC7-LG23_29810,SC7-LG23_29890,SC7-LG03_02860,SC7-LG22_27951,SC7-LG03_03082,SC7-LG08_11320,SC7-LG10_14262,SC7-LG17_21024,SC7-LG15_19612
GO:0016840	carbon-nitrogen lyase activity	molecular_function	0.033425	1	2	115	48	24788	SC7-LG12_15839,SC7-LG19_24069
GO:0019684	photosynthesis, light reaction	biological_process	0.033508	1	4	115	207	24788	SC7-LG17_21045,SC7-LG04_04862,SC7-LG17_21046,SC7-LG03_03082
GO:0017076	purine nucleotide binding	molecular_function	0.033966	1	29	115	3851	24788	SC7-LG15_19677,SC7-LG03_02860,SC7-LG04_05569,SC7-LG17_21046,SC7-LG03_03082,SC7-LG03_03870,SC7-LG23_29889,SC7-LG08_11324,SC7-LG03_03868,SC7-LG04_05566,SC7-LG23_29810,SC7-LG12_15725,SC7-LG18_23623,SC7-LG04_05553,SC7-LG23_29883,SC7-LG20_26374,SC7-LG04_05565,SC7-LG22_27951,SC7-LG04_04862,SC7-LG15_19684,SC7-LG08_11320,SC7-LG17_21045,SC7-LG04_04868,SC7-LG19_24069,SC7-LG12_15839,SC7-LG03_03860,SC7-LG04_…
GO:0009125	nucleoside monophosphate catabolic process	biological_process	0.034133	1	1	115	5	24788	SC7-LG21_26510
GO:0009159	deoxyribonucleoside monophosphate catabolic process	biological_process	0.034133	1	1	115	5	24788	SC7-LG21_26510
GO:0050144	nucleoside deoxyribosyltransferase activity	molecular_function	0.034133	1	1	115	5	24788	SC7-LG21_26510
GO:0070694	deoxyribonucleoside 5'-monophosphate N-glycosidase activity	molecular_function	0.034133	1	1	115	5	24788	SC7-LG21_26510
GO:0044283	small molecule biosynthetic process	biological_process	0.034253	1	10	115	893	24788	SC7-LG08_11320,SC7-LG10_14263,SC7-LG17_21024,SC7-LG15_19612,SC7-LG03_02860,SC7-LG22_27951,SC7-LG21_26510,SC7-LG17_21031,SC7-LG04_05566,SC7-LG12_15892
GO:0030554	adenyl nucleotide binding	molecular_function	0.034561	1	26	115	3331	24788	SC7-LG04_04868,SC7-LG17_21045,SC7-LG03_03860,SC7-LG19_24069,SC7-LG12_15839,SC7-LG04_04855,SC7-LG21_26510,SC7-LG04_04869,SC7-LG20_26374,SC7-LG23_29883,SC7-LG04_05565,SC7-LG22_27951,SC7-LG04_04862,SC7-LG15_19684,SC7-LG08_11320,SC7-LG23_29889,SC7-LG23_29810,SC7-LG04_05566,SC7-LG03_03868,SC7-LG12_15725,SC7-LG15_19677,SC7-LG03_02860,SC7-LG04_05569,SC7-LG17_21046,SC7-LG03_03870,SC7-LG03_03082
GO:0043066	negative regulation of apoptotic process	biological_process	0.034664	1	2	115	52	24788	SC7-LG04_04851,SC7-LG04_04852
GO:0043069	negative regulation of programmed cell death	biological_process	0.034664	1	2	115	52	24788	SC7-LG04_04852,SC7-LG04_04851
GO:0060548	negative regulation of cell death	biological_process	0.034664	1	2	115	52	24788	SC7-LG04_04852,SC7-LG04_04851
GO:0044723	single-organism carbohydrate metabolic process	biological_process	0.034841	1	12	115	1163	24788	SC7-LG03_03860,SC7-LG04_05566,SC7-LG04_04867,SC7-LG04_04855,SC7-LG08_11323,SC7-LG17_21031,SC7-LG15_19682,SC7-LG03_02860,SC7-LG22_27945,SC7-LG04_05552,SC7-LG17_21024,SC7-LG08_11320
GO:0010558	negative regulation of macromolecule biosynthetic process	biological_process	0.035127	1	5	115	312	24788	SC7-LG04_04869,SC7-LG22_27945,SC7-LG23_29810,SC7-LG22_27951,SC7-LG12_15839
GO:0031327	negative regulation of cellular biosynthetic process	biological_process	0.035127	1	5	115	312	24788	SC7-LG04_04869,SC7-LG22_27945,SC7-LG23_29810,SC7-LG22_27951,SC7-LG12_15839
GO:2000113	negative regulation of cellular macromolecule biosynthetic process	biological_process	0.035127	1	5	115	312	24788	SC7-LG12_15839,SC7-LG22_27951,SC7-LG04_04869,SC7-LG22_27945,SC7-LG23_29810
GO:0005149	interleukin-1 receptor binding	molecular_function	0.03576	1	1	115	6	24788	SC7-LG17_21044
GO:0009297	pilus assembly	biological_process	0.036255	1	2	115	46	24788	SC7-LG17_21031,SC7-LG17_21024
GO:0043711	pilus organization	biological_process	0.036255	1	2	115	46	24788	SC7-LG17_21024,SC7-LG17_21031
GO:0009890	negative regulation of biosynthetic process	biological_process	0.03727	1	5	115	317	24788	SC7-LG22_27951,SC7-LG12_15839,SC7-LG23_29810,SC7-LG22_27945,SC7-LG04_04869
GO:0019054	modulation by virus of host process	biological_process	0.03766	1	3	115	125	24788	SC7-LG03_03860,SC7-LG23_29889,SC7-LG03_03082
GO:0044068	modulation by symbiont of host cellular process	biological_process	0.03766	1	3	115	125	24788	SC7-LG03_03082,SC7-LG03_03860,SC7-LG23_29889
GO:1901607	alpha-amino acid biosynthetic process	biological_process	0.037809	1	5	115	318	24788	SC7-LG08_11320,SC7-LG04_05566,SC7-LG15_19612,SC7-LG03_02860,SC7-LG12_15892
GO:0022836	gated channel activity	molecular_function	0.038195	1	8	115	668	24788	SC7-LG23_29809,SC7-LG20_26374,SC7-LG12_15830,SC7-LG10_14263,SC7-LG17_21024,SC7-LG17_21044,SC7-LG15_19610,SC7-LG17_21031
GO:0022839	ion gated channel activity	molecular_function	0.038195	1	8	115	668	24788	SC7-LG15_19610,SC7-LG17_21044,SC7-LG17_21031,SC7-LG20_26374,SC7-LG23_29809,SC7-LG17_21024,SC7-LG12_15830,SC7-LG10_14263
GO:0043436	oxoacid metabolic process	biological_process	0.038349	1	14	115	1465	24788	SC7-LG21_26510,SC7-LG23_29810,SC7-LG04_05566,SC7-LG17_21044,SC7-LG12_15892,SC7-LG23_29889,SC7-LG03_03082,SC7-LG08_11320,SC7-LG10_14262,SC7-LG15_19612,SC7-LG17_21024,SC7-LG23_29890,SC7-LG22_27951,SC7-LG03_02860
GO:0004352	glutamate dehydrogenase (NAD+) activity	molecular_function	0.038876	1	1	115	6	24788	SC7-LG17_21044
GO:0006103	2-oxoglutarate metabolic process	biological_process	0.038876	1	1	115	6	24788	SC7-LG17_21044
GO:0016639	oxidoreductase activity, acting on the CH-NH2 group of donors, NAD or NADP as acceptor	molecular_function	0.038876	1	1	115	6	24788	SC7-LG17_21044
GO:0019551	glutamate catabolic process to 2-oxoglutarate	biological_process	0.038876	1	1	115	6	24788	SC7-LG17_21044
GO:0031324	negative regulation of cellular metabolic process	biological_process	0.039525	1	5	115	323	24788	SC7-LG22_27951,SC7-LG12_15839,SC7-LG22_27945,SC7-LG23_29810,SC7-LG04_04869
GO:0005244	voltage-gated ion channel activity	molecular_function	0.0404	1	4	115	227	24788	SC7-LG10_14263,SC7-LG15_19610,SC7-LG20_26374,SC7-LG23_29809
GO:0022832	voltage-gated channel activity	molecular_function	0.0404	1	4	115	227	24788	SC7-LG23_29809,SC7-LG20_26374,SC7-LG15_19610,SC7-LG10_14263
GO:0006082	organic acid metabolic process	biological_process	0.040527	1	14	115	1476	24788	SC7-LG23_29890,SC7-LG03_02860,SC7-LG22_27951,SC7-LG17_21024,SC7-LG15_19612,SC7-LG03_03082,SC7-LG08_11320,SC7-LG10_14262,SC7-LG17_21044,SC7-LG23_29889,SC7-LG12_15892,SC7-LG04_05566,SC7-LG23_29810,SC7-LG21_26510
GO:0004797	thymidine kinase activity	molecular_function	0.041241	1	2	115	54	24788	SC7-LG04_05565,SC7-LG04_04869
GO:0019136	deoxynucleoside kinase activity	molecular_function	0.041241	1	2	115	54	24788	SC7-LG04_05565,SC7-LG04_04869
GO:0019206	nucleoside kinase activity	molecular_function	0.041241	1	2	115	54	24788	SC7-LG04_04869,SC7-LG04_05565
GO:0032786	positive regulation of DNA-dependent transcription, elongation	biological_process	0.041722	1	2	115	62	24788	SC7-LG17_21024,SC7-LG17_21031
GO:0032968	positive regulation of transcription elongation from RNA polymerase II promoter	biological_process	0.041722	1	2	115	62	24788	SC7-LG17_21024,SC7-LG17_21031
GO:0034243	regulation of transcription elongation from RNA polymerase II promoter	biological_process	0.041722	1	2	115	62	24788	SC7-LG17_21031,SC7-LG17_21024
GO:0008849	enterochelin esterase activity	molecular_function	0.041745	1	1	115	7	24788	SC7-LG18_23623
GO:0036094	small molecule binding	molecular_function	0.041915	1	32	115	4434	24788	SC7-LG23_29810,SC7-LG12_15725,SC7-LG15_19677,SC7-LG17_21024,SC7-LG04_05569,SC7-LG17_21046,SC7-LG03_03082,SC7-LG03_03870,SC7-LG23_29886,SC7-LG04_04855,SC7-LG04_05565,SC7-LG20_26374,SC7-LG04_04862,SC7-LG22_27951,SC7-LG15_19684,SC7-LG08_11320,SC7-LG23_29889,SC7-LG08_11324,SC7-LG03_03868,SC7-LG04_05566,SC7-LG18_23623,SC7-LG03_02860,SC7-LG17_21045,SC7-LG04_04868,SC7-LG19_24069,SC7-LG12_15839,SC7-LG03_…
GO:0043604	amide biosynthetic process	biological_process	0.042139	1	3	115	131	24788	SC7-LG12_15892,SC7-LG21_26510,SC7-LG08_11320
GO:0048523	negative regulation of cellular process	biological_process	0.042271	1	8	115	688	24788	SC7-LG04_04869,SC7-LG23_29810,SC7-LG22_27948,SC7-LG12_15839,SC7-LG04_04852,SC7-LG22_27945,SC7-LG04_04851,SC7-LG22_27951
GO:0015085	calcium ion transmembrane transporter activity	molecular_function	0.042812	1	4	115	223	24788	SC7-LG20_26374,SC7-LG17_21031,SC7-LG17_21024,SC7-LG12_15830
GO:0016813	hydrolase activity, acting on carbon-nitrogen (but not peptide) bonds, in linear amidines	molecular_function	0.043175	1	2	115	54	24788	SC7-LG03_02860,SC7-LG12_15722
GO:0005126	cytokine receptor binding	molecular_function	0.044789	1	5	115	356	24788	SC7-LG17_21044,SC7-LG15_19611,SC7-LG17_21024,SC7-LG17_21031,SC7-LG17_21057
GO:0035639	purine ribonucleoside triphosphate binding	molecular_function	0.045341	1	28	115	3782	24788	SC7-LG04_04855,SC7-LG21_26510,SC7-LG04_04869,SC7-LG04_04868,SC7-LG17_21045,SC7-LG19_24069,SC7-LG12_15839,SC7-LG03_03860,SC7-LG15_19684,SC7-LG08_11320,SC7-LG20_26374,SC7-LG23_29883,SC7-LG04_05565,SC7-LG04_05553,SC7-LG04_04862,SC7-LG22_27951,SC7-LG23_29810,SC7-LG04_05566,SC7-LG03_03868,SC7-LG18_23623,SC7-LG12_15725,SC7-LG23_29889,SC7-LG04_05569,SC7-LG17_21046,SC7-LG03_03870,SC7-LG03_03082,SC7-LG03_…
GO:0006464	cellular protein modification process	biological_process	0.045413	1	22	115	2800	24788	SC7-LG12_15839,SC7-LG03_03860,SC7-LG04_04868,SC7-LG17_21045,SC7-LG17_21044,SC7-LG08_11323,SC7-LG04_04855,SC7-LG04_05555,SC7-LG15_19682,SC7-LG04_05560,SC7-LG08_11320,SC7-LG04_05838,SC7-LG04_05552,SC7-LG18_23623,SC7-LG23_29810,SC7-LG04_05566,SC7-LG03_03868,SC7-LG15_19677,SC7-LG03_02860,SC7-LG03_03870,SC7-LG17_21046,SC7-LG04_05569
GO:0036211	protein modification process	biological_process	0.045413	1	22	115	2800	24788	SC7-LG18_23623,SC7-LG03_03868,SC7-LG04_05566,SC7-LG23_29810,SC7-LG03_03870,SC7-LG17_21046,SC7-LG04_05569,SC7-LG15_19677,SC7-LG03_02860,SC7-LG08_11323,SC7-LG04_04855,SC7-LG03_03860,SC7-LG12_15839,SC7-LG17_21045,SC7-LG17_21044,SC7-LG04_04868,SC7-LG08_11320,SC7-LG04_05552,SC7-LG04_05838,SC7-LG04_05555,SC7-LG04_05560,SC7-LG15_19682
GO:0003678	DNA helicase activity	molecular_function	0.045687	1	4	115	239	24788	SC7-LG17_21045,SC7-LG03_03868,SC7-LG17_21046,SC7-LG15_19684
GO:0001883	purine nucleoside binding	molecular_function	0.04708	1	28	115	3796	24788	SC7-LG15_19684,SC7-LG08_11320,SC7-LG20_26374,SC7-LG23_29883,SC7-LG04_05565,SC7-LG04_05553,SC7-LG22_27951,SC7-LG04_04862,SC7-LG04_04855,SC7-LG21_26510,SC7-LG04_04869,SC7-LG04_04868,SC7-LG17_21045,SC7-LG19_24069,SC7-LG03_03860,SC7-LG12_15839,SC7-LG04_05569,SC7-LG17_21046,SC7-LG03_03870,SC7-LG03_03082,SC7-LG03_02860,SC7-LG15_19677,SC7-LG04_05566,SC7-LG23_29810,SC7-LG03_03868,SC7-LG18_23623,SC7-LG12_…
GO:0032549	ribonucleoside binding	molecular_function	0.04708	1	28	115	3796	24788	SC7-LG17_21045,SC7-LG04_04868,SC7-LG12_15839,SC7-LG19_24069,SC7-LG03_03860,SC7-LG04_04855,SC7-LG04_04869,SC7-LG21_26510,SC7-LG04_05553,SC7-LG23_29883,SC7-LG04_05565,SC7-LG20_26374,SC7-LG22_27951,SC7-LG04_04862,SC7-LG15_19684,SC7-LG08_11320,SC7-LG23_29889,SC7-LG03_03868,SC7-LG23_29810,SC7-LG04_05566,SC7-LG12_15725,SC7-LG18_23623,SC7-LG15_19677,SC7-LG03_02860,SC7-LG17_21046,SC7-LG04_05569,SC7-LG03_…
GO:0032550	purine ribonucleoside binding	molecular_function	0.04708	1	28	115	3796	24788	SC7-LG04_04868,SC7-LG17_21045,SC7-LG12_15839,SC7-LG19_24069,SC7-LG03_03860,SC7-LG04_04855,SC7-LG21_26510,SC7-LG04_04869,SC7-LG04_05565,SC7-LG23_29883,SC7-LG20_26374,SC7-LG04_05553,SC7-LG04_04862,SC7-LG22_27951,SC7-LG15_19684,SC7-LG08_11320,SC7-LG23_29889,SC7-LG23_29810,SC7-LG04_05566,SC7-LG03_03868,SC7-LG18_23623,SC7-LG12_15725,SC7-LG15_19677,SC7-LG03_02860,SC7-LG04_05569,SC7-LG17_21046,SC7-LG03_…
GO:0004197	cysteine-type endopeptidase activity	molecular_function	0.047233	1	7	115	561	24788	SC7-LG08_11324,SC7-LG03_03082,SC7-LG21_26510,SC7-LG17_21031,SC7-LG04_05566,SC7-LG15_19608,SC7-LG17_21024
GO:0030243	cellulose metabolic process	biological_process	0.047816	1	2	115	56	24788	SC7-LG17_21031,SC7-LG17_21024
GO:0044599	AP-5 adaptor complex	cellular_component	0.048568	1	1	115	9	24788	SC7-LG04_05566
GO:0006766	vitamin metabolic process	biological_process	0.049307	1	4	115	234	24788	SC7-LG21_26510,SC7-LG17_21031,SC7-LG10_14263,SC7-LG17_21024
GO:0006767	water-soluble vitamin metabolic process	biological_process	0.049307	1	4	115	234	24788	SC7-LG21_26510,SC7-LG17_21031,SC7-LG10_14263,SC7-LG17_21024
GO:0032555	purine ribonucleotide binding	molecular_function	0.049474	1	28	115	3814	24788	SC7-LG15_19677,SC7-LG03_02860,SC7-LG17_21046,SC7-LG04_05569,SC7-LG03_03870,SC7-LG03_03082,SC7-LG23_29889,SC7-LG23_29810,SC7-LG04_05566,SC7-LG03_03868,SC7-LG18_23623,SC7-LG12_15725,SC7-LG20_26374,SC7-LG23_29883,SC7-LG04_05565,SC7-LG04_05553,SC7-LG22_27951,SC7-LG04_04862,SC7-LG15_19684,SC7-LG08_11320,SC7-LG04_04868,SC7-LG17_21045,SC7-LG19_24069,SC7-LG03_03860,SC7-LG12_15839,SC7-LG04_04855,SC7-LG21_…
