# Supplementary material for: Whole-genome resequencing and bisulfite sequencing provide new insights into the feeding habit domestication in mandarin fish (Siniperca chuatsi)
Source: Front Genet. 2023 Jan 12;13:1088081. doi: 10.3389/fgene.2022.1088081 (PMC9878154; doi:10.3389/fgene.2022.1088081)
Supplement: Supplementary file 3 [file Table6.XLSX]

## Sheet: Sheet1
Sample Name	Analyzed read pairs	Mapped read pairs	Total mapping efficiency	Uniquely mapped read pairs	Unique mapping efficiency
SCW1	118459165	105891016	0.893903	101159348	0.85396
SCW2	132727001	116103415	0.874754	110006396	0.828817
SCW3	144822886	116934115	0.807428	111417542	0.769337
SCX1	115590705	104404636	0.903227	99392300	0.859864
SCX2	119534570	108663309	0.909053	104646811	0.875452
SCX3	119988137	109452973	0.912198	104301462	0.869265
