# Supplementary material for: Whole-genome resequencing and bisulfite sequencing provide new insights into the feeding habit domestication in mandarin fish (Siniperca chuatsi)
Source: Front Genet. 2023 Jan 12;13:1088081. doi: 10.3389/fgene.2022.1088081 (PMC9878154; doi:10.3389/fgene.2022.1088081)
Supplement: Supplementary file 4 [file Table4.XLSX]

## Sheet: Sheet1
Term	Database	ID	Input number	Background number	P-Value	Corrected P-Value	Input	KEGG_ID/KO	Entrez_ID	Hyperlink
Metabolic pathways	KEGG PATHWAY	dre01100	13	1269	0.031287	0.457749	SC7-LG17_21031|SC7-LG22_27951|SC7-LG12_15722|SC7-LG03_03867|SC7-LG04_05552|SC7-LG23_29881|SC7-LG03_03866|SC7-LG08_11320|SC7-LG08_11323|SC7-LG04_05557|SC7-LG10_14262|SC7-LG04_05558|SC7-LG17_21024	dre:569930|dre:559403|dre:436989|dre:393821|dre:325561|dre:570368|dre:326954|dre:394138|dre:555344|dre:393793|dre:567547|dre:393793|dre:569930|	569930|559403|436989|393821|325561|570368|326954|394138|555344|393793|567547|393793|569930|	http://www.genome.jp/kegg-bin/show_pathway?dre01100/dre:567547%09red/dre:570368%09red/dre:555344%09red/dre:325561%09red/dre:326954%09red/dre:393821%09red/dre:393793%09red/dre:436989%09red/dre:394138%09red/dre:569930%09red/dre:559403%09red
MAPK signaling pathway	KEGG PATHWAY	dre04010	5	320	0.0400363	0.457749	SC7-LG03_02850|SC7-LG04_05569|SC7-LG23_29810|SC7-LG03_02849|SC7-LG03_03870	dre:30431|dre:790934|dre:65239|dre:30431|dre:445076|	30431|790934|65239|30431|445076|	http://www.genome.jp/kegg-bin/show_pathway?dre04010/dre:445076%09red/dre:65239%09red/dre:790934%09red/dre:30431%09red
Fatty acid metabolism	KEGG PATHWAY	dre01212	2	57	0.0458544	0.457749	SC7-LG03_03866|SC7-LG22_27951	dre:326954|dre:559403|	326954|559403|	http://www.genome.jp/kegg-bin/show_pathway?dre01212/dre:326954%09red/dre:559403%09red
Sphingolipid metabolism	KEGG PATHWAY	dre00600	2	62	0.0530462	0.457749	SC7-LG17_21031|SC7-LG17_21024	dre:569930|dre:569930|	569930|569930|	http://www.genome.jp/kegg-bin/show_pathway?dre00600/dre:569930%09red
Oxidative phosphorylation	KEGG PATHWAY	dre00190	3	145	0.0544939	0.457749	SC7-LG03_03867|SC7-LG04_05558|SC7-LG04_05557	dre:393821|dre:393793|dre:393793|	393821|393793|393793|	http://www.genome.jp/kegg-bin/show_pathway?dre00190/dre:393821%09red/dre:393793%09red
Protein processing in endoplasmic reticulum	KEGG PATHWAY	dre04141	3	184	0.0944211	0.478255	SC7-LG04_05562|SC7-LG04_05552|SC7-LG03_03865	dre:266796|dre:325561|dre:445177|	266796|325561|445177|	http://www.genome.jp/kegg-bin/show_pathway?dre04141/dre:445177%09red/dre:325561%09red/dre:266796%09red
Fatty acid biosynthesis	KEGG PATHWAY	dre00061	1	17	0.0994157	0.478255	SC7-LG22_27951	dre:559403|	559403|	http://www.genome.jp/kegg-bin/show_pathway?dre00061/dre:559403%09red
One carbon pool by folate	KEGG PATHWAY	dre00670	1	19	0.109841	0.478255	SC7-LG10_14262	dre:567547|	567547|	http://www.genome.jp/kegg-bin/show_pathway?dre00670/dre:567547%09red
Cardiac muscle contraction	KEGG PATHWAY	dre04260	2	97	0.112392	0.478255	SC7-LG04_05558|SC7-LG04_05557	dre:393793|dre:393793|	393793|393793|	http://www.genome.jp/kegg-bin/show_pathway?dre04260/dre:393793%09red
Protein export	KEGG PATHWAY	dre03060	1	22	0.125257	0.478255	SC7-LG04_05562	dre:266796|	266796|	http://www.genome.jp/kegg-bin/show_pathway?dre03060/dre:266796%09red
Biosynthesis of unsaturated fatty acids	KEGG PATHWAY	dre01040	1	22	0.125257	0.478255	SC7-LG03_03866	dre:326954|	326954|	http://www.genome.jp/kegg-bin/show_pathway?dre01040/dre:326954%09red
Mucin type O-Glycan biosynthesis	KEGG PATHWAY	dre00512	1	27	0.150367	0.478515	SC7-LG08_11323	dre:555344|	555344|	http://www.genome.jp/kegg-bin/show_pathway?dre00512/dre:555344%09red
Propanoate metabolism	KEGG PATHWAY	dre00640	1	28	0.155304	0.478515	SC7-LG22_27951	dre:559403|	559403|	http://www.genome.jp/kegg-bin/show_pathway?dre00640/dre:559403%09red
GnRH signaling pathway	KEGG PATHWAY	dre04912	2	121	0.159505	0.478515	SC7-LG23_29810|SC7-LG03_03870	dre:65239|dre:445076|	65239|445076|	http://www.genome.jp/kegg-bin/show_pathway?dre04912/dre:445076%09red/dre:65239%09red
Fatty acid elongation	KEGG PATHWAY	dre00062	1	33	0.179563	0.502777	SC7-LG03_03866	dre:326954|	326954|	http://www.genome.jp/kegg-bin/show_pathway?dre00062/dre:326954%09red
Alanine, aspartate and glutamate metabolism	KEGG PATHWAY	dre00250	1	41	0.216957	0.530605	SC7-LG08_11320	dre:394138|	394138|	http://www.genome.jp/kegg-bin/show_pathway?dre00250/dre:394138%09red
Endocytosis	KEGG PATHWAY	dre04144	3	286	0.234924	0.530605	SC7-LG04_05553|SC7-LG12_15725|SC7-LG03_03860	dre:393902|dre:570669|dre:559334|	393902|570669|559334|	http://www.genome.jp/kegg-bin/show_pathway?dre04144/dre:570669%09red/dre:559334%09red/dre:393902%09red
Pyruvate metabolism	KEGG PATHWAY	dre00620	1	45	0.235018	0.530605	SC7-LG22_27951	dre:559403|	559403|	http://www.genome.jp/kegg-bin/show_pathway?dre00620/dre:559403%09red
Phagosome	KEGG PATHWAY	dre04145	2	164	0.250182	0.530605	SC7-LG04_05553|SC7-LG04_05562	dre:393902|dre:266796|	393902|266796|	http://www.genome.jp/kegg-bin/show_pathway?dre04145/dre:266796%09red/dre:393902%09red
N-Glycan biosynthesis	KEGG PATHWAY	dre00510	1	49	0.252669	0.530605	SC7-LG04_05552	dre:325561|	325561|	http://www.genome.jp/kegg-bin/show_pathway?dre00510/dre:325561%09red
Insulin signaling pathway	KEGG PATHWAY	dre04910	2	176	0.276019	0.552038	SC7-LG03_03870|SC7-LG22_27951	dre:445076|dre:559403|	445076|559403|	http://www.genome.jp/kegg-bin/show_pathway?dre04910/dre:445076%09red/dre:559403%09red
Hedgehog signaling pathway	KEGG PATHWAY	dre04340	1	62	0.307307	0.586676	SC7-LG03_03870	dre:445076|	445076|	http://www.genome.jp/kegg-bin/show_pathway?dre04340/dre:445076%09red
Arginine and proline metabolism	KEGG PATHWAY	dre00330	1	72	0.346638	0.613283	SC7-LG23_29881	dre:570368|	570368|	http://www.genome.jp/kegg-bin/show_pathway?dre00330/dre:570368%09red
p53 signaling pathway	KEGG PATHWAY	dre04115	1	73	0.350448	0.613283	SC7-LG22_27945	dre:492468|	492468|	http://www.genome.jp/kegg-bin/show_pathway?dre04115/dre:492468%09red
Ribosome biogenesis in eukaryotes	KEGG PATHWAY	dre03008	1	78	0.369171	0.620207	SC7-LG23_29882	dre:100151449|	100151449|	http://www.genome.jp/kegg-bin/show_pathway?dre03008/dre:100151449%09red
VEGF signaling pathway	KEGG PATHWAY	dre04370	1	86	0.398027	0.624619	SC7-LG04_05569	dre:790934|	790934|	http://www.genome.jp/kegg-bin/show_pathway?dre04370/dre:790934%09red
Biosynthesis of amino acids	KEGG PATHWAY	dre01230	1	87	0.401541	0.624619	SC7-LG23_29881	dre:570368|	570368|	http://www.genome.jp/kegg-bin/show_pathway?dre01230/dre:570368%09red
Apoptosis	KEGG PATHWAY	dre04210	1	98	0.438887	0.637132	SC7-LG03_03870	dre:445076|	445076|	http://www.genome.jp/kegg-bin/show_pathway?dre04210/dre:445076%09red
Salmonella infection	KEGG PATHWAY	dre05132	1	101	0.448668	0.637132	SC7-LG04_05553	dre:393902|	393902|	http://www.genome.jp/kegg-bin/show_pathway?dre05132/dre:393902%09red
Toll-like receptor signaling pathway	KEGG PATHWAY	dre04620	1	103	0.455094	0.637132	SC7-LG23_29810	dre:65239|	65239|	http://www.genome.jp/kegg-bin/show_pathway?dre04620/dre:65239%09red
Progesterone-mediated oocyte maturation	KEGG PATHWAY	dre04914	1	110	0.477011	0.646273	SC7-LG03_03870	dre:445076|	445076|	http://www.genome.jp/kegg-bin/show_pathway?dre04914/dre:445076%09red
Carbon metabolism	KEGG PATHWAY	dre01200	1	123	0.515432	0.664035	SC7-LG10_14262	dre:567547|	567547|	http://www.genome.jp/kegg-bin/show_pathway?dre01200/dre:567547%09red
Gap junction	KEGG PATHWAY	dre04540	1	128	0.529457	0.664035	SC7-LG03_03870	dre:445076|	445076|	http://www.genome.jp/kegg-bin/show_pathway?dre04540/dre:445076%09red
Melanogenesis	KEGG PATHWAY	dre04916	1	137	0.553699	0.664035	SC7-LG03_03870	dre:445076|	445076|	http://www.genome.jp/kegg-bin/show_pathway?dre04916/dre:445076%09red
Oocyte meiosis	KEGG PATHWAY	dre04114	1	138	0.556316	0.664035	SC7-LG03_03870	dre:445076|	445076|	http://www.genome.jp/kegg-bin/show_pathway?dre04114/dre:445076%09red
Vascular smooth muscle contraction	KEGG PATHWAY	dre04270	1	143	0.569173	0.664035	SC7-LG03_03870	dre:445076|	445076|	http://www.genome.jp/kegg-bin/show_pathway?dre04270/dre:445076%09red
RNA transport	KEGG PATHWAY	dre03013	1	155	0.59855	0.679435	SC7-LG03_02862	dre:100002528|	100002528|	http://www.genome.jp/kegg-bin/show_pathway?dre03013/dre:100002528%09red
Wnt signaling pathway	KEGG PATHWAY	dre04310	1	173	0.63895	0.706208	SC7-LG03_03870	dre:445076|	445076|	http://www.genome.jp/kegg-bin/show_pathway?dre04310/dre:445076%09red
Purine metabolism	KEGG PATHWAY	dre00230	1	187	0.667576	0.718928	SC7-LG12_15722	dre:436989|	436989|	http://www.genome.jp/kegg-bin/show_pathway?dre00230/dre:436989%09red
Adrenergic signaling in cardiomyocytes	KEGG PATHWAY	dre04261	1	199	0.690324	0.719823	SC7-LG03_03870	dre:445076|	445076|	http://www.genome.jp/kegg-bin/show_pathway?dre04261/dre:445076%09red
Neuroactive ligand-receptor interaction	KEGG PATHWAY	dre04080	2	416	0.702684	0.719823	SC7-LG19_24088|SC7-LG19_24085	dre:100331180|dre:100331180|	100331180|100331180|	http://www.genome.jp/kegg-bin/show_pathway?dre04080/dre:100331180%09red
Calcium signaling pathway	KEGG PATHWAY	dre04020	1	263	0.788063	0.788063	SC7-LG03_03870	dre:445076|	445076|	http://www.genome.jp/kegg-bin/show_pathway?dre04020/dre:445076%09red
