# Supplementary material for: Whole-genome resequencing and bisulfite sequencing provide new insights into the feeding habit domestication in mandarin fish (Siniperca chuatsi)
Source: Front Genet. 2023 Jan 12;13:1088081. doi: 10.3389/fgene.2022.1088081 (PMC9878154; doi:10.3389/fgene.2022.1088081)
Supplement: Supplementary file 5 [file Table1.XLSX]

## Sheet: Sheet1
Sample	Raw Base (bp)	Clean Base (bp)	Effective Rate (%)	Error Rate (%)	Q20 (%)	Q30 (%)	GC Content (%)
SCW1	8462369100	8456280900	99.93	0.03	97.84	93.64	40.72
SCW2	8754160500	8746537200	99.91	0.03	97.68	93.31	40.81
SCW3	8553820800	8546700600	99.92	0.03	97.22	92.32	41.01
SCW4	8529178800	8520639900	99.9	0.03	97.19	92.08	41.16
SCW5	8079954000	8069979900	99.88	0.03	97.22	92.24	41.03
SCW6	8577360300	8566215900	99.87	0.03	97.64	93.2	41.06
SCW7	8094379200	8087396100	99.91	0.03	97.45	92.7	40.67
SCW8	8322953100	8306955600	99.81	0.03	97.72	93.47	41.77
SCW9	8250586500	8242881000	99.91	0.03	97.69	93.35	41.11
SCW10	8731332300	8723808300	99.91	0.03	97.24	92.32	40.75
SCX1	8040337200	8034247200	99.92	0.03	97.67	93.23	40.78
SCX2	8258689800	8252280300	99.92	0.03	97.26	92.33	40.92
SCX3	8665698600	8658134700	99.91	0.03	97.33	92.41	40.92
SCX4	8344264200	8337578700	99.92	0.03	97.03	91.78	40.7
SCX5	8333008800	8327606400	99.94	0.03	97.44	92.63	40.64
SCX6	8678500800	8670856500	99.91	0.03	97.17	92.09	40.97
SCX7	8623557000	8615529300	99.91	0.03	97.22	92.13	40.78
SCX8	9272964000	9262867500	99.89	0.03	97.35	92.49	40.73
SCX9	8723178900	8715148800	99.91	0.03	97.81	93.6	40.98
SCX10	8157199500	8151402300	99.93	0.03	97.38	92.7	40.81
