# Supplementary material for: Whole-genome resequencing and bisulfite sequencing provide new insights into the feeding habit domestication in mandarin fish (Siniperca chuatsi)
Source: Front Genet. 2023 Jan 12;13:1088081. doi: 10.3389/fgene.2022.1088081 (PMC9878154; doi:10.3389/fgene.2022.1088081)
Supplement: Supplementary file 6 [file Table5.XLSX]

## Sheet: Sheet1
Sample Name	Clean Reads	Clean bases (bp)	Q20(%)	GC(%)
SCW1	236918330	35537749500	0.9794	0.2387
SCW2	265454002	39818100300	0.9775	0.2377
SCW3	289645772	43446865800	0.9777	0.239
SCX1	231181410	34677211500	0.9777	0.2317
SCX2	239976274	35996441100	0.9797	0.2283
SCX3	239069140	35860371000	0.9789	0.2251
