# Supplementary material for: Whole-genome resequencing and bisulfite sequencing provide new insights into the feeding habit domestication in mandarin fish (Siniperca chuatsi)
Source: Front Genet. 2023 Jan 12;13:1088081. doi: 10.3389/fgene.2022.1088081 (PMC9878154; doi:10.3389/fgene.2022.1088081)
Supplement: Supplementary file 7 [file Table7.XLSX]

## Sheet: Sheet1
Sample Name	Total number of C's analysed		in CpG context				in CHG context				in CHH context
			methylated	unmethylated	percentage of methylation		methylated	unmethylated	percentage of methylation		methylated	unmethylated	percentage of methylation
SCW1	3860667215		253864901	72331381	0.778258		5994234	973925932	0.00611706		15739984	2538810783	0.00616155
SCW2	3982034289		256999021	74198316	0.775969		6500227	994533515	0.00649351		17350074	2632453136	0.00654768
SCW3	4380127532		277785289	90520130	0.754225		5928915	1104604329	0.0053388		15455210	2885833659	0.00532702
SCX1	3919724000		235793905	76363412	0.755369		5159518	965538200	0.00531527		14045548	2622823417	0.0053266
SCX2	3741356040		227514735	61559550	0.787046		5352535	906367901	0.00587081		15012766	2525548553	0.00590923
SCX3	4020786159		236049587	70276004	0.770584		5179884	968921008	0.00531761		14500438	2725859238	0.00529144
