# Supplementary material for: Whole-genome resequencing and bisulfite sequencing provide new insights into the feeding habit domestication in mandarin fish (Siniperca chuatsi)
Source: Front Genet. 2023 Jan 12;13:1088081. doi: 10.3389/fgene.2022.1088081 (PMC9878154; doi:10.3389/fgene.2022.1088081)
Supplement: Supplementary file 8 [file Table8.XLSX]

## Sheet: Sheet1
ONTOLOGY	ID	Description	GeneRatio	BgRatio	pvalue	p.adjust	qvalue	geneID	Count
BP	GO:0008038	neuron recognition	73/2411	267/16342	5.98338e-08	0.000437205	0.000431055	SC7-LG01_00262/SC7-LG01_01189/SC7-LG01_01204/SC7-LG01_01213/SC7-LG02_02075/SC7-LG02_02156/SC7-LG02_02541/SC7-LG02_02588/SC7-LG03_03153/SC7-LG03_03222/SC7-LG03_03223/SC7-LG03_04293/SC7-LG04_04454/SC7-LG04_04629/SC7-LG04_04630/SC7-LG04_04935/SC7-LG04_05591/SC7-LG04_05590/SC7-LG04_05685/SC7-LG04_05730/SC7-LG04_05811/SC7-LG05_06104/SC7-LG05_06345/SC7-LG05_06593/SC7-LG05_07031/SC7-LG05_07077/SC7-LG05_…	73
BP	GO:0008037	cell recognition	96/2411	400/16342	5.28642e-07	0.00189025	0.00186366	SC7-LG01_00262/SC7-LG01_01189/SC7-LG01_01204/SC7-LG01_01213/SC7-LG01_01506/SC7-LG01_01507/SC7-LG02_02075/SC7-LG02_02156/SC7-LG02_02541/SC7-LG02_02588/SC7-LG03_02963/SC7-LG03_03153/SC7-LG03_03222/SC7-LG03_03223/SC7-LG03_04148/SC7-LG03_04293/SC7-LG04_04454/SC7-LG04_04629/SC7-LG04_04630/SC7-LG04_04935/SC7-LG04_05591/SC7-LG04_05590/SC7-LG04_05685/SC7-LG04_05730/SC7-LG04_05811/SC7-LG05_06104/SC7-LG05_…	96
BP	GO:0035249	synaptic transmission, glutamatergic	46/2411	152/16342	7.76072e-07	0.00189025	0.00186366	SC7-LG01_00621/SC7-LG01_00836/SC7-LG02_02045/SC7-LG02_02691/SC7-LG03_03057/SC7-LG03_04247/SC7-LG04_05058/SC7-LG04_05077/SC7-LG05_06124/SC7-LG05_06680/SC7-LG05_06945/SC7-LG05_06988/SC7-LG06_08348/SC7-LG07_09174/SC7-LG08_10314/SC7-LG09_12105/SC7-LG09_12445/SC7-LG10_13439/SC7-LG12_15793/SC7-LG12_15908/SC7-LG12_16490/SC7-LG13_17208/SC7-LG13_17352/SC7-LG14_18422/SC7-LG14_18706/SC7-LG16_19947/SC7-LG17_…	46
BP	GO:0098742	cell-cell adhesion via plasma-membrane adhesion molecules	66/2411	275/16342	3.02853e-05	0.0359871	0.0354808	SC7-LG01_01265/SC7-LG02_01826/SC7-LG02_02045/SC7-LG03_03168/SC7-LG03_03232/SC7-LG03_03281/SC7-LG03_03917/SC7-LG03_04148/SC7-LG03_04293/SC7-LG04_04454/SC7-LG04_04572/SC7-LG04_04855/SC7-LG04_04935/SC7-LG04_05582/SC7-LG04_05730/SC7-LG05_06410/SC7-LG05_06446/SC7-LG05_07077/SC7-LG05_07102/SC7-LG05_07278/SC7-LG06_07967/SC7-LG06_08234/SC7-LG06_08358/SC7-LG06_08437/SC7-LG07_08878/SC7-LG07_09174/SC7-LG09_…	66
BP	GO:0035235	ionotropic glutamate receptor signaling pathway	19/2411	49/16342	3.29067e-05	0.0359871	0.0354808	SC7-LG01_00262/SC7-LG01_01437/SC7-LG03_03217/SC7-LG03_04247/SC7-LG08_10314/SC7-LG09_12000/SC7-LG09_12445/SC7-LG11_15093/SC7-LG12_16779/SC7-LG13_17219/SC7-LG17_21573/SC7-LG17_22239/SC7-LG19_24206/SC7-LG21_26597/SC7-LG21_27231/SC7-LG22_28565/SC7-LG22_28620/SC7-LG22_28759/SC7-UN_22_31261	19
BP	GO:1990806	ligand-gated ion channel signaling pathway	19/2411	49/16342	3.29067e-05	0.0359871	0.0354808	SC7-LG01_00262/SC7-LG01_01437/SC7-LG03_03217/SC7-LG03_04247/SC7-LG08_10314/SC7-LG09_12000/SC7-LG09_12445/SC7-LG11_15093/SC7-LG12_16779/SC7-LG13_17219/SC7-LG17_21573/SC7-LG17_22239/SC7-LG19_24206/SC7-LG21_26597/SC7-LG21_27231/SC7-LG22_28565/SC7-LG22_28620/SC7-LG22_28759/SC7-UN_22_31261	19
BP	GO:0072659	protein localization to plasma membrane	90/2411	406/16342	3.44751e-05	0.0359871	0.0354808	SC7-LG01_00084/SC7-LG01_00356/SC7-LG02_02035/SC7-LG02_02045/SC7-LG02_02173/SC7-LG02_02419/SC7-LG02_02588/SC7-LG03_02953/SC7-LG03_03451/SC7-LG03_03680/SC7-LG03_03689/SC7-LG03_03860/SC7-LG03_03906/SC7-LG05_06404/SC7-LG05_06597/SC7-LG05_06748/SC7-LG05_06753/SC7-LG06_07967/SC7-LG06_08133/SC7-LG06_08489/SC7-LG07_08737/SC7-LG07_08872/SC7-LG07_09026/SC7-LG07_09268/SC7-LG07_09762/SC7-LG07_09991/SC7-LG08_…	90
BP	GO:0050770	regulation of axonogenesis	100/2411	464/16342	4.29659e-05	0.0363999	0.0358878	SC7-LG01_00262/SC7-LG02_01721/SC7-LG02_01795/SC7-LG02_01877/SC7-LG02_02035/SC7-LG02_02075/SC7-LG02_02156/SC7-LG03_02733/SC7-LG03_03057/SC7-LG03_03153/SC7-LG03_03860/SC7-LG03_04154/SC7-LG04_05043/SC7-LG04_05261/SC7-LG04_05569/SC7-LG04_05582/SC7-LG04_05685/SC7-LG04_05811/SC7-LG04_05835/SC7-LG05_06561/SC7-LG05_07077/SC7-LG05_07084/SC7-LG05_07102/SC7-LG05_07317/SC7-LG06_07968/SC7-LG06_08234/SC7-LG06_…	100
BP	GO:0016198	axon choice point recognition	20/2411	54/16342	4.48335e-05	0.0363999	0.0358878	SC7-LG02_02075/SC7-LG02_02156/SC7-LG02_02588/SC7-LG04_05591/SC7-LG06_08338/SC7-LG08_10555/SC7-LG08_11361/SC7-LG09_12296/SC7-LG09_12377/SC7-LG09_12378/SC7-LG11_15285/SC7-LG11_15518/SC7-LG13_16900/SC7-LG14_18396/SC7-LG16_20681/SC7-LG17_22091/SC7-LG17_22366/SC7-LG20_25804/SC7-LG22_27745/SC7-LG22_27943	20
BP	GO:0030048	actin filament-based movement	59/2411	244/16342	6.22443e-05	0.038334	0.0377947	SC7-LG01_00084/SC7-LG01_00387/SC7-LG02_01721/SC7-LG03_03478/SC7-LG03_03718/SC7-LG04_04869/SC7-LG04_05114/SC7-LG04_05685/SC7-LG05_06084/SC7-LG05_06722/SC7-LG05_06988/SC7-LG05_07077/SC7-LG06_07968/SC7-LG06_08489/SC7-LG07_08940/SC7-LG09_12096/SC7-LG09_12104/SC7-LG09_12576/SC7-LG10_12952/SC7-LG10_13356/SC7-LG10_13539/SC7-LG10_14194/SC7-LG11_14602/SC7-LG11_15470/SC7-LG11_15473/SC7-LG11_15474/SC7-LG11_…	59
BP	GO:0048149	behavioral response to ethanol	26/2411	81/16342	6.23163e-05	0.038334	0.0377947	SC7-LG02_02241/SC7-LG02_02448/SC7-LG05_06030/SC7-LG09_12105/SC7-LG10_12972/SC7-LG11_14905/SC7-LG11_15291/SC7-LG13_17219/SC7-LG13_17377/SC7-LG14_18396/SC7-LG14_18469/SC7-LG14_18510/SC7-LG15_19567/SC7-LG16_20673/SC7-LG18_23215/SC7-LG18_23236/SC7-LG18_23305/SC7-LG18_23463/SC7-LG19_24110/SC7-LG20_25469/SC7-LG20_25899/SC7-LG23_29381/SC7-LG23_29781/SC7-UN_19_31241/SC7-UN_22_31261/SC7-UN_7_31127	26
BP	GO:0016199	axon midline choice point recognition	19/2411	51/16342	6.29544e-05	0.038334	0.0377947	SC7-LG02_02075/SC7-LG02_02156/SC7-LG02_02588/SC7-LG04_05591/SC7-LG08_10555/SC7-LG08_11361/SC7-LG09_12296/SC7-LG09_12377/SC7-LG09_12378/SC7-LG11_15285/SC7-LG11_15518/SC7-LG13_16900/SC7-LG14_18396/SC7-LG16_20681/SC7-LG17_22091/SC7-LG17_22366/SC7-LG20_25804/SC7-LG22_27745/SC7-LG22_27943	19
BP	GO:0007612	learning	87/2411	398/16342	7.83535e-05	0.0406599	0.0400879	SC7-LG02_02045/SC7-LG02_02066/SC7-LG02_02287/SC7-LG02_02468/SC7-LG02_02691/SC7-LG03_02732/SC7-LG03_02775/SC7-LG03_03217/SC7-LG03_03860/SC7-LG03_04205/SC7-LG04_05058/SC7-LG04_05382/SC7-LG04_05535/SC7-LG04_05811/SC7-LG04_05900/SC7-LG05_06030/SC7-LG05_06104/SC7-LG05_06645/SC7-LG05_06680/SC7-LG05_07278/SC7-LG06_08448/SC7-LG07_08821/SC7-LG07_09087/SC7-LG09_11597/SC7-LG09_12105/SC7-LG09_12234/SC7-LG09_…	87
BP	GO:1905475	regulation of protein localization to membrane	62/2411	262/16342	8.04563e-05	0.0406599	0.0400879	SC7-LG01_00262/SC7-LG01_01423/SC7-LG02_02045/SC7-LG02_02419/SC7-LG02_02588/SC7-LG02_02691/SC7-LG03_02953/SC7-LG03_03680/SC7-LG03_03689/SC7-LG05_06383/SC7-LG05_06597/SC7-LG05_06748/SC7-LG06_08133/SC7-LG06_08348/SC7-LG07_09991/SC7-LG09_11873/SC7-LG09_12284/SC7-LG09_12353/SC7-LG09_12649/SC7-LG10_13105/SC7-LG10_13786/SC7-LG10_14095/SC7-LG11_14686/SC7-LG11_14967/SC7-LG11_15093/SC7-LG11_15330/SC7-LG11_…	62
BP	GO:0007528	neuromuscular junction development	91/2411	421/16342	8.34676e-05	0.0406599	0.0400879	SC7-LG01_01511/SC7-LG02_02045/SC7-LG02_02207/SC7-LG02_02241/SC7-LG02_02419/SC7-LG02_02468/SC7-LG02_02522/SC7-LG02_02588/SC7-LG02_02670/SC7-LG03_02733/SC7-LG03_03802/SC7-LG03_04293/SC7-LG04_04869/SC7-LG04_04885/SC7-LG04_05007/SC7-LG04_05058/SC7-LG04_05140/SC7-LG04_05261/SC7-LG04_05575/SC7-LG04_05576/SC7-LG04_05677/SC7-LG05_06071/SC7-LG05_06561/SC7-LG05_06593/SC7-LG06_08171/SC7-LG06_08234/SC7-LG06_…	91
BP	GO:1990709	presynaptic active zone organization	17/2411	44/16342	8.93756e-05	0.0408167	0.0402426	SC7-LG02_02045/SC7-LG02_02588/SC7-LG03_04293/SC7-LG04_05124/SC7-LG05_07112/SC7-LG07_09608/SC7-LG10_12899/SC7-LG10_13666/SC7-LG10_13906/SC7-LG14_18138/SC7-LG16_20735/SC7-LG20_25289/SC7-LG20_26026/SC7-LG20_26325/SC7-LG22_27852/SC7-LG23_29666/SC7-LG23_29667	17
CC	GO:0031256	leading edge membrane	66/2419	211/16334	8.77471e-10	5.15561e-07	4.60489e-07	SC7-LG01_00120/SC7-LG01_00604/SC7-LG01_01134/SC7-LG01_01265/SC7-LG02_02452/SC7-LG02_02588/SC7-LG03_02775/SC7-LG03_03492/SC7-LG03_03860/SC7-LG04_05685/SC7-LG05_06030/SC7-LG05_06104/SC7-LG05_06581/SC7-LG05_06597/SC7-LG05_06748/SC7-LG05_07077/SC7-LG07_09149/SC7-LG07_09268/SC7-LG08_10555/SC7-LG08_10887/SC7-LG08_11373/SC7-LG09_11872/SC7-LG09_12377/SC7-LG09_12378/SC7-LG10_12952/SC7-LG10_13417/SC7-LG10_…	66
CC	GO:0099572	postsynaptic specialization	101/2419	382/16334	1.65749e-09	5.15561e-07	4.60489e-07	SC7-LG01_00262/SC7-LG01_00836/SC7-LG01_01180/SC7-LG01_01206/SC7-LG01_01423/SC7-LG02_01795/SC7-LG02_01974/SC7-LG02_02075/SC7-LG02_02239/SC7-LG02_02287/SC7-LG02_02419/SC7-LG02_02468/SC7-LG02_02588/SC7-LG02_02691/SC7-LG03_03217/SC7-LG03_04199/SC7-LG03_04205/SC7-LG03_04247/SC7-LG04_04576/SC7-LG04_05124/SC7-LG04_05360/SC7-LG04_05535/SC7-LG05_06030/SC7-LG05_06645/SC7-LG05_06680/SC7-LG06_08489/SC7-LG07_…	101
CC	GO:0014069	postsynaptic density	96/2419	358/16334	1.90478e-09	5.15561e-07	4.60489e-07	SC7-LG01_00262/SC7-LG01_00836/SC7-LG01_01180/SC7-LG01_01206/SC7-LG01_01423/SC7-LG02_01795/SC7-LG02_01974/SC7-LG02_02075/SC7-LG02_02239/SC7-LG02_02287/SC7-LG02_02419/SC7-LG02_02468/SC7-LG02_02588/SC7-LG02_02691/SC7-LG03_03217/SC7-LG03_04199/SC7-LG03_04205/SC7-LG03_04247/SC7-LG04_04576/SC7-LG04_05124/SC7-LG04_05360/SC7-LG05_06030/SC7-LG05_06645/SC7-LG05_06680/SC7-LG06_08489/SC7-LG07_09174/SC7-LG07_…	96
CC	GO:0031253	cell projection membrane	114/2419	451/16334	2.60035e-09	5.2787e-07	4.71484e-07	SC7-LG01_00120/SC7-LG01_00604/SC7-LG01_00889/SC7-LG01_00901/SC7-LG01_01134/SC7-LG01_01265/SC7-LG02_02210/SC7-LG02_02452/SC7-LG02_02588/SC7-LG02_02599/SC7-LG03_02775/SC7-LG03_03222/SC7-LG03_03492/SC7-LG03_03860/SC7-LG03_03917/SC7-LG04_04803/SC7-LG04_05365/SC7-LG04_05456/SC7-LG04_05685/SC7-LG05_06030/SC7-LG05_06104/SC7-LG05_06404/SC7-LG05_06509/SC7-LG05_06581/SC7-LG05_06597/SC7-LG05_06748/SC7-LG05_…	114
CC	GO:0098984	neuron to neuron synapse	99/2419	378/16334	4.11649e-09	6.51213e-07	5.81651e-07	SC7-LG01_00262/SC7-LG01_00836/SC7-LG01_01180/SC7-LG01_01206/SC7-LG01_01423/SC7-LG02_01795/SC7-LG02_01974/SC7-LG02_02075/SC7-LG02_02239/SC7-LG02_02287/SC7-LG02_02419/SC7-LG02_02468/SC7-LG02_02588/SC7-LG02_02691/SC7-LG03_03217/SC7-LG03_04199/SC7-LG03_04205/SC7-LG03_04247/SC7-LG04_04576/SC7-LG04_05124/SC7-LG04_05360/SC7-LG05_06030/SC7-LG05_06645/SC7-LG05_06680/SC7-LG06_08348/SC7-LG06_08489/SC7-LG07_…	99
CC	GO:0032279	asymmetric synapse	97/2419	369/16334	4.81192e-09	6.51213e-07	5.81651e-07	SC7-LG01_00262/SC7-LG01_00836/SC7-LG01_01180/SC7-LG01_01206/SC7-LG01_01423/SC7-LG02_01795/SC7-LG02_01974/SC7-LG02_02075/SC7-LG02_02239/SC7-LG02_02287/SC7-LG02_02419/SC7-LG02_02468/SC7-LG02_02588/SC7-LG02_02691/SC7-LG03_03217/SC7-LG03_04199/SC7-LG03_04205/SC7-LG03_04247/SC7-LG04_04576/SC7-LG04_05124/SC7-LG04_05360/SC7-LG05_06030/SC7-LG05_06645/SC7-LG05_06680/SC7-LG06_08489/SC7-LG07_09174/SC7-LG07_…	97
CC	GO:0045211	postsynaptic membrane	78/2419	289/16334	4.59861e-08	5.33439e-06	4.76458e-06	SC7-LG01_00836/SC7-LG01_01265/SC7-LG01_01437/SC7-LG02_01974/SC7-LG02_02241/SC7-LG02_02360/SC7-LG02_02419/SC7-LG03_03217/SC7-LG03_03860/SC7-LG03_04247/SC7-LG03_04293/SC7-LG04_04576/SC7-LG04_04869/SC7-LG04_05365/SC7-LG05_06030/SC7-LG05_06104/SC7-LG05_06124/SC7-LG05_06410/SC7-LG06_08348/SC7-LG06_08354/SC7-LG07_09174/SC7-LG07_09268/SC7-LG08_10314/SC7-LG08_11373/SC7-LG09_12105/SC7-LG09_12284/SC7-LG09_…	78
CC	GO:0030673	axolemma	22/2419	48/16334	2.82009e-07	2.86239e-05	2.55664e-05	SC7-LG01_00120/SC7-LG01_00604/SC7-LG02_02588/SC7-LG03_02775/SC7-LG04_05685/SC7-LG05_06030/SC7-LG05_07077/SC7-LG07_09268/SC7-LG08_11373/SC7-LG09_12377/SC7-LG09_12378/SC7-LG10_12952/SC7-LG11_15468/SC7-LG12_15989/SC7-LG13_17319/SC7-LG13_17352/SC7-LG15_19658/SC7-LG16_20673/SC7-LG22_27943/SC7-LG23_29731/SC7-LG23_29778/SC7-UN_9_31147	22
CC	GO:0032589	neuron projection membrane	34/2419	97/16334	5.59984e-07	5.0523e-05	4.51262e-05	SC7-LG01_00120/SC7-LG01_00604/SC7-LG02_02588/SC7-LG03_02775/SC7-LG04_05685/SC7-LG05_06030/SC7-LG05_07077/SC7-LG07_09268/SC7-LG08_10887/SC7-LG08_11373/SC7-LG09_12377/SC7-LG09_12378/SC7-LG10_12952/SC7-LG10_13417/SC7-LG11_15468/SC7-LG12_15989/SC7-LG12_16480/SC7-LG13_17319/SC7-LG13_17352/SC7-LG15_19658/SC7-LG16_20172/SC7-LG16_20673/SC7-LG18_22909/SC7-LG20_25627/SC7-LG21_27231/SC7-LG22_27943/SC7-LG22_…	34
CC	GO:0030175	filopodium	46/2419	153/16334	1.06212e-06	8.62444e-05	7.70319e-05	SC7-LG01_01206/SC7-LG01_01265/SC7-LG02_01721/SC7-LG02_02075/SC7-LG03_04189/SC7-LG03_04305/SC7-LG04_05685/SC7-LG05_06104/SC7-LG05_06597/SC7-LG05_07077/SC7-LG07_08627/SC7-LG07_09398/SC7-LG07_09577/SC7-LG07_09841/SC7-LG08_10555/SC7-LG08_10887/SC7-LG09_11872/SC7-LG10_12952/SC7-LG10_13137/SC7-LG11_15391/SC7-LG11_15470/SC7-LG11_15473/SC7-LG11_15474/SC7-LG11_15475/SC7-LG12_15795/SC7-LG12_16801/SC7-LG14_…	46
CC	GO:0098858	actin-based cell projection	76/2419	301/16334	1.20812e-06	8.9181e-05	7.96548e-05	SC7-LG01_00898/SC7-LG01_01206/SC7-LG01_01265/SC7-LG02_01721/SC7-LG02_02075/SC7-LG02_02257/SC7-LG02_02346/SC7-LG03_02775/SC7-LG03_03129/SC7-LG03_03168/SC7-LG03_03281/SC7-LG03_04189/SC7-LG03_04305/SC7-LG04_05685/SC7-LG05_06104/SC7-LG05_06404/SC7-LG05_06536/SC7-LG05_06581/SC7-LG05_06597/SC7-LG05_07077/SC7-LG06_07997/SC7-LG07_08627/SC7-LG07_09390/SC7-LG07_09398/SC7-LG07_09447/SC7-LG07_09541/SC7-LG07_…	76
CC	GO:0097060	synaptic membrane	100/2419	440/16334	4.99857e-06	0.000338237	0.000302107	SC7-LG01_00836/SC7-LG01_01265/SC7-LG01_01437/SC7-LG02_01974/SC7-LG02_02045/SC7-LG02_02241/SC7-LG02_02360/SC7-LG02_02419/SC7-LG03_02775/SC7-LG03_03217/SC7-LG03_03860/SC7-LG03_04247/SC7-LG03_04293/SC7-LG04_04576/SC7-LG04_04580/SC7-LG04_04725/SC7-LG04_04869/SC7-LG04_05058/SC7-LG04_05365/SC7-LG05_06030/SC7-LG05_06104/SC7-LG05_06124/SC7-LG05_06410/SC7-LG06_07866/SC7-LG06_08348/SC7-LG06_08354/SC7-LG06_…	100
CC	GO:0030027	lamellipodium	62/2419	245/16334	1.0405e-05	0.000649912	0.000580489	SC7-LG01_00387/SC7-LG01_01206/SC7-LG01_01265/SC7-LG02_01721/SC7-LG02_01825/SC7-LG02_02468/SC7-LG02_02522/SC7-LG03_03718/SC7-LG03_03860/SC7-LG04_05546/SC7-LG05_06104/SC7-LG05_06581/SC7-LG05_06597/SC7-LG05_07035/SC7-LG06_07814/SC7-LG07_08872/SC7-LG07_09398/SC7-LG07_09512/SC7-LG07_09841/SC7-LG08_10539/SC7-LG08_10639/SC7-LG08_10824/SC7-LG08_11266/SC7-LG09_11872/SC7-LG09_12072/SC7-LG10_13137/SC7-LG10_…	62
CC	GO:0048786	presynaptic active zone	40/2419	142/16334	2.87198e-05	0.00166575	0.00148782	SC7-LG01_00621/SC7-LG01_01213/SC7-LG02_02241/SC7-LG02_02419/SC7-LG03_03802/SC7-LG03_04293/SC7-LG04_04580/SC7-LG04_05124/SC7-LG04_05140/SC7-LG05_06071/SC7-LG05_07112/SC7-LG07_09608/SC7-LG07_09880/SC7-LG10_12899/SC7-LG10_13439/SC7-LG10_13666/SC7-LG10_13906/SC7-LG12_16152/SC7-LG13_17208/SC7-LG13_17352/SC7-LG13_17882/SC7-LG14_18510/SC7-LG16_20853/SC7-LG17_21008/SC7-LG17_21247/SC7-LG17_22124/SC7-LG17_…	40
CC	GO:0001726	ruffle	51/2419	200/16334	4.92321e-05	0.0026651	0.00238041	SC7-LG01_01134/SC7-LG01_01265/SC7-LG02_02452/SC7-LG02_02522/SC7-LG03_03492/SC7-LG03_03860/SC7-LG03_04148/SC7-LG04_04885/SC7-LG04_05546/SC7-LG04_05730/SC7-LG05_06104/SC7-LG05_06597/SC7-LG05_06748/SC7-LG05_07035/SC7-LG06_07967/SC7-LG07_08627/SC7-LG07_08872/SC7-LG07_09512/SC7-LG08_10555/SC7-LG10_13474/SC7-LG11_14967/SC7-LG11_15307/SC7-LG11_15391/SC7-LG12_15795/SC7-LG13_16888/SC7-LG14_18138/SC7-LG14_…	51
CC	GO:0005902	microvillus	34/2419	117/16334	5.59257e-05	0.00283823	0.00253505	SC7-LG01_00898/SC7-LG01_01265/SC7-LG02_02346/SC7-LG03_02775/SC7-LG03_03129/SC7-LG03_03168/SC7-LG05_06404/SC7-LG05_06536/SC7-LG05_06581/SC7-LG06_07997/SC7-LG07_09390/SC7-LG07_09398/SC7-LG07_09577/SC7-LG09_11597/SC7-LG09_12576/SC7-LG10_13137/SC7-LG10_13636/SC7-LG11_15391/SC7-LG11_15480/SC7-LG12_15795/SC7-LG12_16259/SC7-LG13_17975/SC7-LG15_19286/SC7-LG15_19684/SC7-LG18_22990/SC7-LG18_23676/SC7-LG19_…	34
CC	GO:0044304	main axon	40/2419	148/16334	7.94658e-05	0.00379566	0.00339021	SC7-LG01_00120/SC7-LG01_00604/SC7-LG01_01213/SC7-LG02_02588/SC7-LG03_02775/SC7-LG04_04783/SC7-LG04_05685/SC7-LG04_05811/SC7-LG05_06030/SC7-LG05_07077/SC7-LG07_09268/SC7-LG07_09830/SC7-LG08_11373/SC7-LG09_12377/SC7-LG09_12378/SC7-LG10_12952/SC7-LG10_13546/SC7-LG11_15468/SC7-LG12_15908/SC7-LG12_15989/SC7-LG13_17319/SC7-LG13_17352/SC7-LG13_17377/SC7-LG14_18465/SC7-LG15_19658/SC7-LG16_20673/SC7-LG16_…	40
CC	GO:0005912	adherens junction	99/2419	466/16334	9.67778e-05	0.00426828	0.00381234	SC7-LG01_00084/SC7-LG01_01265/SC7-LG02_02075/SC7-LG02_02239/SC7-LG02_02598/SC7-LG03_03281/SC7-LG03_03478/SC7-LG03_03492/SC7-LG04_04629/SC7-LG04_04630/SC7-LG04_04935/SC7-LG04_05311/SC7-LG04_05535/SC7-LG04_05685/SC7-LG04_05730/SC7-LG05_06177/SC7-LG05_06645/SC7-LG05_06773/SC7-LG05_06802/SC7-LG05_07077/SC7-LG05_07160/SC7-LG06_08234/SC7-LG06_08437/SC7-LG07_08713/SC7-LG07_08765/SC7-LG07_08940/SC7-LG07_…	99
CC	GO:0030055	cell-substrate junction	59/2419	247/16334	9.98735e-05	0.00426828	0.00381234	SC7-LG01_01265/SC7-LG02_02075/SC7-LG02_02280/SC7-LG02_02598/SC7-LG03_03281/SC7-LG03_03492/SC7-LG04_04629/SC7-LG04_04630/SC7-LG04_04935/SC7-LG04_05311/SC7-LG04_05730/SC7-LG05_06177/SC7-LG05_07160/SC7-LG06_08234/SC7-LG07_08940/SC7-LG07_08999/SC7-LG07_09379/SC7-LG08_10538/SC7-LG08_10555/SC7-LG08_10639/SC7-LG08_10824/SC7-LG09_11872/SC7-LG09_12072/SC7-LG10_14095/SC7-LG10_14165/SC7-LG11_15165/SC7-LG11_…	59
CC	GO:0044295	axonal growth cone	27/2419	90/16334	0.0001759	0.00704625	0.00629358	SC7-LG02_01721/SC7-LG02_02045/SC7-LG02_02075/SC7-LG03_04305/SC7-LG05_06751/SC7-LG08_10555/SC7-LG09_12072/SC7-LG09_12377/SC7-LG09_12378/SC7-LG10_12952/SC7-LG11_14568/SC7-LG11_15285/SC7-LG12_16171/SC7-LG13_16900/SC7-LG13_17841/SC7-LG14_18290/SC7-LG14_18396/SC7-LG14_18407/SC7-LG15_19369/SC7-LG16_20681/SC7-LG17_22091/SC7-LG20_25407/SC7-LG21_26608/SC7-LG22_27943/SC7-LG23_29778/SC7-LG24_30139/SC7-UN_9_…	27
CC	GO:1902495	transmembrane transporter complex	92/2419	434/16334	0.000182231	0.00704625	0.00629358	SC7-LG01_00120/SC7-LG01_00836/SC7-LG01_00860/SC7-LG01_01238/SC7-LG01_01330/SC7-LG01_01423/SC7-LG01_01437/SC7-LG02_01881/SC7-LG02_02241/SC7-LG02_02455/SC7-LG02_02636/SC7-LG03_02775/SC7-LG03_03057/SC7-LG03_03217/SC7-LG03_04037/SC7-LG03_04247/SC7-LG04_04533/SC7-LG04_04795/SC7-LG04_05140/SC7-LG05_06030/SC7-LG05_06071/SC7-LG05_06495/SC7-LG05_06722/SC7-LG05_06988/SC7-LG06_08354/SC7-LG07_08770/SC7-LG07_…	92
CC	GO:1990351	transporter complex	93/2419	443/16334	0.000240498	0.00887657	0.00792838	SC7-LG01_00120/SC7-LG01_00249/SC7-LG01_00836/SC7-LG01_00860/SC7-LG01_01238/SC7-LG01_01330/SC7-LG01_01423/SC7-LG01_01437/SC7-LG02_01881/SC7-LG02_02241/SC7-LG02_02455/SC7-LG02_02636/SC7-LG03_02775/SC7-LG03_03057/SC7-LG03_03217/SC7-LG03_04037/SC7-LG03_04247/SC7-LG04_04533/SC7-LG04_04795/SC7-LG04_05140/SC7-LG05_06030/SC7-LG05_06071/SC7-LG05_06495/SC7-LG05_06722/SC7-LG05_06988/SC7-LG06_08354/SC7-LG07_…	93
CC	GO:0098878	neurotransmitter receptor complex	25/2419	83/16334	0.000281056	0.00969495	0.00865935	SC7-LG01_00836/SC7-LG01_01423/SC7-LG01_01437/SC7-LG02_01881/SC7-LG02_02636/SC7-LG03_03217/SC7-LG03_04247/SC7-LG07_09174/SC7-LG08_10314/SC7-LG08_10995/SC7-LG08_11361/SC7-LG08_11373/SC7-LG09_12000/SC7-LG09_12445/SC7-LG13_17219/SC7-LG13_17252/SC7-LG17_21573/SC7-LG17_22239/SC7-LG17_22366/SC7-LG21_26597/SC7-LG21_27231/SC7-LG22_28565/SC7-LG22_28620/SC7-LG23_29121/SC7-UN_22_31261	25
CC	GO:0042383	sarcolemma	49/2419	203/16334	0.00028655	0.00969495	0.00865935	SC7-LG02_02075/SC7-LG04_04677/SC7-LG04_04869/SC7-LG04_04935/SC7-LG04_05730/SC7-LG05_06597/SC7-LG05_06722/SC7-LG05_06773/SC7-LG05_07031/SC7-LG06_07814/SC7-LG06_08489/SC7-LG07_09268/SC7-LG07_09349/SC7-LG08_10539/SC7-LG08_10824/SC7-LG09_11873/SC7-LG10_13620/SC7-LG11_14663/SC7-LG11_15307/SC7-LG11_15309/SC7-LG11_15391/SC7-LG11_15500/SC7-LG12_16025/SC7-LG13_17319/SC7-LG14_18487/SC7-LG14_18489/SC7-LG14_…	49
CC	GO:0034703	cation channel complex	69/2419	312/16334	0.000323696	0.0105136	0.00939058	SC7-LG01_00120/SC7-LG01_00836/SC7-LG01_01238/SC7-LG01_01330/SC7-LG01_01423/SC7-LG01_01437/SC7-LG02_01881/SC7-LG02_02241/SC7-LG02_02455/SC7-LG02_02636/SC7-LG03_02775/SC7-LG03_03057/SC7-LG03_03217/SC7-LG03_04247/SC7-LG04_04533/SC7-LG04_04795/SC7-LG04_05140/SC7-LG05_06071/SC7-LG05_06722/SC7-LG05_06988/SC7-LG07_09463/SC7-LG08_10314/SC7-LG08_11081/SC7-LG08_11361/SC7-LG09_11691/SC7-LG09_12000/SC7-LG09_…	69
CC	GO:0008328	ionotropic glutamate receptor complex	23/2419	76/16334	0.000449645	0.0140428	0.0125427	SC7-LG01_00836/SC7-LG01_01423/SC7-LG01_01437/SC7-LG02_01881/SC7-LG02_02636/SC7-LG03_03217/SC7-LG03_04247/SC7-LG07_09174/SC7-LG08_10314/SC7-LG08_11361/SC7-LG09_12000/SC7-LG09_12445/SC7-LG13_17219/SC7-LG13_17252/SC7-LG17_21573/SC7-LG17_22239/SC7-LG17_22366/SC7-LG21_26597/SC7-LG21_27231/SC7-LG22_28565/SC7-LG22_28620/SC7-LG23_29121/SC7-UN_22_31261	23
CC	GO:0031528	microvillus membrane	14/2419	37/16334	0.000495065	0.0148886	0.0132982	SC7-LG01_01265/SC7-LG03_02775/SC7-LG07_09390/SC7-LG10_13636/SC7-LG11_15391/SC7-LG11_15480/SC7-LG12_16259/SC7-LG13_17975/SC7-LG15_19684/SC7-LG18_22990/SC7-LG19_23988/SC7-LG19_24491/SC7-LG20_25592/SC7-LG23_28971	14
CC	GO:0034702	ion channel complex	75/2419	353/16334	0.000642314	0.0186271	0.0166374	SC7-LG01_00120/SC7-LG01_00836/SC7-LG01_01238/SC7-LG01_01330/SC7-LG01_01423/SC7-LG01_01437/SC7-LG02_01881/SC7-LG02_02241/SC7-LG02_02455/SC7-LG02_02636/SC7-LG03_02775/SC7-LG03_03057/SC7-LG03_03217/SC7-LG03_04037/SC7-LG03_04247/SC7-LG04_04533/SC7-LG04_04795/SC7-LG04_05140/SC7-LG05_06030/SC7-LG05_06071/SC7-LG05_06722/SC7-LG05_06988/SC7-LG06_08354/SC7-LG07_09174/SC7-LG07_09463/SC7-LG08_10314/SC7-LG08_…	75
CC	GO:0042734	presynaptic membrane	45/2419	191/16334	0.000858034	0.024025	0.0214586	SC7-LG01_01265/SC7-LG02_02045/SC7-LG02_02241/SC7-LG03_02775/SC7-LG03_03217/SC7-LG03_04247/SC7-LG03_04293/SC7-LG04_04725/SC7-LG04_05058/SC7-LG05_06030/SC7-LG05_06124/SC7-LG06_07866/SC7-LG06_08348/SC7-LG06_08448/SC7-LG07_09955/SC7-LG08_10314/SC7-LG08_11373/SC7-LG09_11967/SC7-LG09_12284/SC7-LG09_12445/SC7-LG10_12952/SC7-LG10_13439/SC7-LG10_14270/SC7-LG12_16152/SC7-LG13_17208/SC7-LG13_17352/SC7-LG14_…	45
CC	GO:0031258	lamellipodium membrane	10/2419	23/16334	0.000892767	0.0241642	0.021583	SC7-LG01_01265/SC7-LG05_06581/SC7-LG09_11872/SC7-LG11_15470/SC7-LG11_15473/SC7-LG11_15474/SC7-LG11_15475/SC7-LG18_23649/SC7-LG19_23988/SC7-LG22_27693	10
CC	GO:0030863	cortical cytoskeleton	38/2419	155/16334	0.000956863	0.0244659	0.0218524	SC7-LG01_00387/SC7-LG02_01825/SC7-LG02_02452/SC7-LG02_02468/SC7-LG02_02588/SC7-LG03_03296/SC7-LG03_03492/SC7-LG03_03718/SC7-LG03_04293/SC7-LG04_04812/SC7-LG04_05124/SC7-LG04_05596/SC7-LG06_07967/SC7-LG06_07968/SC7-LG07_09268/SC7-LG07_09608/SC7-LG08_11319/SC7-LG09_12096/SC7-LG10_13906/SC7-LG10_14194/SC7-LG11_15307/SC7-LG11_15391/SC7-LG12_16410/SC7-LG13_17319/SC7-LG13_17829/SC7-LG14_18377/SC7-LG14_…	38
CC	GO:0043292	contractile fiber	95/2419	473/16334	0.000982327	0.0244659	0.0218524	SC7-LG01_00084/SC7-LG01_00262/SC7-LG01_00387/SC7-LG01_01205/SC7-LG01_01265/SC7-LG02_02075/SC7-LG02_02241/SC7-LG02_02588/SC7-LG02_02598/SC7-LG03_02732/SC7-LG03_03718/SC7-LG03_04148/SC7-LG04_04629/SC7-LG04_04630/SC7-LG04_04677/SC7-LG04_04812/SC7-LG04_04933/SC7-LG04_05114/SC7-LG04_05596/SC7-LG04_05685/SC7-LG04_05730/SC7-LG05_06084/SC7-LG05_06345/SC7-LG05_06773/SC7-LG05_07031/SC7-LG05_07077/SC7-LG06_…	95
CC	GO:0005925	focal adhesion	47/2419	203/16334	0.000994302	0.0244659	0.0218524	SC7-LG01_01265/SC7-LG02_02075/SC7-LG02_02598/SC7-LG03_03281/SC7-LG03_03492/SC7-LG04_04629/SC7-LG04_04630/SC7-LG04_04935/SC7-LG04_05311/SC7-LG04_05730/SC7-LG05_06177/SC7-LG05_07160/SC7-LG06_08234/SC7-LG07_08940/SC7-LG07_08999/SC7-LG08_10538/SC7-LG08_10639/SC7-LG08_10824/SC7-LG09_11872/SC7-LG09_12072/SC7-LG10_14095/SC7-LG10_14165/SC7-LG11_15307/SC7-LG11_15470/SC7-LG11_15473/SC7-LG11_15474/SC7-LG11_…	47
CC	GO:0005802	trans-Golgi network	59/2419	271/16334	0.00125809	0.0291129	0.0260031	SC7-LG01_00093/SC7-LG01_00209/SC7-LG01_01168/SC7-LG02_01730/SC7-LG02_02035/SC7-LG02_02469/SC7-LG02_02585/SC7-LG02_02675/SC7-LG03_02946/SC7-LG03_03118/SC7-LG03_03681/SC7-LG03_03689/SC7-LG03_03860/SC7-LG03_04017/SC7-LG04_04446/SC7-LG04_04454/SC7-LG04_04885/SC7-LG04_05124/SC7-LG04_05505/SC7-LG05_06593/SC7-LG07_08737/SC7-LG07_08875/SC7-LG07_09085/SC7-LG07_09087/SC7-LG07_09762/SC7-LG08_10604/SC7-LG08_…	59
CC	GO:0016328	lateral plasma membrane	31/2419	121/16334	0.00126769	0.0291129	0.0260031	SC7-LG01_00084/SC7-LG01_01180/SC7-LG01_01265/SC7-LG02_01826/SC7-LG02_02588/SC7-LG03_03917/SC7-LG04_04935/SC7-LG04_05685/SC7-LG05_07077/SC7-LG06_07968/SC7-LG06_08358/SC7-LG06_08489/SC7-LG07_09545/SC7-LG09_12096/SC7-LG09_12105/SC7-LG10_12952/SC7-LG10_13408/SC7-LG11_15165/SC7-LG11_15307/SC7-LG13_16888/SC7-LG13_17865/SC7-LG14_18469/SC7-LG17_22286/SC7-LG18_22698/SC7-LG18_23305/SC7-LG18_23464/SC7-LG18_…	31
CC	GO:0043198	dendritic shaft	27/2419	101/16334	0.00129072	0.0291129	0.0260031	SC7-LG02_02520/SC7-LG03_02732/SC7-LG03_04247/SC7-LG04_04576/SC7-LG05_06030/SC7-LG06_08348/SC7-LG06_08437/SC7-LG08_11373/SC7-LG09_11859/SC7-LG10_13417/SC7-LG10_13439/SC7-LG10_14047/SC7-LG10_14194/SC7-LG13_17205/SC7-LG13_17266/SC7-LG14_18465/SC7-LG15_19372/SC7-LG16_20673/SC7-LG16_20793/SC7-LG20_25289/SC7-LG20_25627/SC7-LG21_26597/SC7-LG21_27231/SC7-LG22_27628/SC7-LG22_27719/SC7-LG22_28620/SC7-UN_8_…	27
CC	GO:0043195	terminal bouton	57/2419	263/16334	0.00167887	0.0368444	0.0329087	SC7-LG02_02045/SC7-LG02_02207/SC7-LG02_02241/SC7-LG02_02691/SC7-LG03_02733/SC7-LG03_03217/SC7-LG03_03688/SC7-LG03_03802/SC7-LG03_04247/SC7-LG04_04576/SC7-LG04_05535/SC7-LG04_05576/SC7-LG05_06645/SC7-LG05_06988/SC7-LG06_08327/SC7-LG06_08448/SC7-LG07_09512/SC7-LG08_10314/SC7-LG08_10824/SC7-LG09_11873/SC7-LG09_12445/SC7-LG10_12952/SC7-LG10_13079/SC7-LG10_13124/SC7-LG10_13137/SC7-LG10_13439/SC7-LG11_…	57
CC	GO:0031527	filopodium membrane	9/2419	21/16334	0.00182709	0.039042	0.0348716	SC7-LG01_01265/SC7-LG09_11872/SC7-LG11_15470/SC7-LG11_15473/SC7-LG11_15474/SC7-LG11_15475/SC7-LG14_18769/SC7-LG19_23988/SC7-LG22_27693	9
CC	GO:0043235	receptor complex	85/2419	426/16334	0.00214164	0.0436332	0.0389724	SC7-LG01_00836/SC7-LG01_01265/SC7-LG01_01285/SC7-LG01_01423/SC7-LG01_01437/SC7-LG02_01881/SC7-LG02_02106/SC7-LG02_02636/SC7-LG03_03217/SC7-LG03_03362/SC7-LG03_04247/SC7-LG04_04935/SC7-LG04_05058/SC7-LG04_05730/SC7-LG04_05835/SC7-LG05_06030/SC7-LG05_06581/SC7-LG05_06613/SC7-LG05_07317/SC7-LG06_08354/SC7-LG07_08999/SC7-LG07_09026/SC7-LG07_09174/SC7-LG07_09447/SC7-LG08_10314/SC7-LG08_10995/SC7-LG08_…	85
CC	GO:0044306	neuron projection terminus	80/2419	397/16334	0.00214942	0.0436332	0.0389724	SC7-LG01_00120/SC7-LG01_00604/SC7-LG02_02045/SC7-LG02_02207/SC7-LG02_02241/SC7-LG02_02691/SC7-LG03_02733/SC7-LG03_03030/SC7-LG03_03217/SC7-LG03_03688/SC7-LG03_03802/SC7-LG03_04247/SC7-LG04_04576/SC7-LG04_05124/SC7-LG04_05505/SC7-LG04_05535/SC7-LG04_05576/SC7-LG05_06645/SC7-LG05_06988/SC7-LG05_07112/SC7-LG06_08327/SC7-LG06_08448/SC7-LG07_08999/SC7-LG07_09512/SC7-LG08_10314/SC7-LG08_10824/SC7-LG08_…	80
CC	GO:0043679	axon terminus	75/2419	370/16334	0.00247213	0.0489602	0.0437303	SC7-LG01_00120/SC7-LG01_00604/SC7-LG02_02045/SC7-LG02_02207/SC7-LG02_02241/SC7-LG02_02691/SC7-LG03_02733/SC7-LG03_03030/SC7-LG03_03217/SC7-LG03_03688/SC7-LG03_03802/SC7-LG03_04247/SC7-LG04_04576/SC7-LG04_05505/SC7-LG04_05535/SC7-LG04_05576/SC7-LG05_06645/SC7-LG05_06988/SC7-LG05_07112/SC7-LG06_08327/SC7-LG06_08448/SC7-LG07_08999/SC7-LG07_09512/SC7-LG08_10314/SC7-LG08_10824/SC7-LG08_11315/SC7-LG09_…	75
MF	GO:0003779	actin binding	109/2115	468/14370	3.79061e-07	0.000446534	0.000430135	SC7-LG01_00262/SC7-LG01_00387/SC7-LG01_00865/SC7-LG02_01721/SC7-LG02_01825/SC7-LG02_02075/SC7-LG02_02241/SC7-LG02_02346/SC7-LG02_02489/SC7-LG02_02588/SC7-LG02_02598/SC7-LG02_02691/SC7-LG03_03222/SC7-LG03_03223/SC7-LG03_03478/SC7-LG03_03718/SC7-LG03_03860/SC7-LG03_04018/SC7-LG04_04629/SC7-LG04_04630/SC7-LG04_04812/SC7-LG04_05114/SC7-LG04_05163/SC7-LG04_05311/SC7-LG05_06255/SC7-LG05_06336/SC7-LG05_…	109
MF	GO:0050839	cell adhesion molecule binding	89/2115	382/14370	4.34659e-06	0.00256014	0.00246612	SC7-LG01_00084/SC7-LG01_00262/SC7-LG01_00889/SC7-LG01_01250/SC7-LG01_01265/SC7-LG02_01721/SC7-LG02_01826/SC7-LG02_02045/SC7-LG02_02075/SC7-LG03_03168/SC7-LG03_03217/SC7-LG03_03281/SC7-LG03_04293/SC7-LG04_04454/SC7-LG04_04572/SC7-LG04_04935/SC7-LG04_05685/SC7-LG04_05730/SC7-LG04_05811/SC7-LG05_06446/SC7-LG05_06802/SC7-LG05_06971/SC7-LG05_07077/SC7-LG05_07125/SC7-LG06_08234/SC7-LG06_08348/SC7-LG06_…	89
MF	GO:0004970	ionotropic glutamate receptor activity	14/2115	29/14370	1.87015e-05	0.00734345	0.00707376	SC7-LG01_01437/SC7-LG03_03217/SC7-LG03_04247/SC7-LG08_10314/SC7-LG09_12000/SC7-LG09_12445/SC7-LG13_17219/SC7-LG17_21573/SC7-LG17_22239/SC7-LG21_26597/SC7-LG21_27231/SC7-LG22_28565/SC7-LG22_28620/SC7-UN_22_31261	14
MF	GO:0008066	glutamate receptor activity	18/2115	49/14370	0.000116432	0.0342892	0.0330299	SC7-LG01_01437/SC7-LG03_03217/SC7-LG03_04247/SC7-LG04_05058/SC7-LG05_06124/SC7-LG07_09174/SC7-LG08_10314/SC7-LG09_12000/SC7-LG09_12445/SC7-LG10_13439/SC7-LG13_17219/SC7-LG17_21573/SC7-LG17_22239/SC7-LG21_26597/SC7-LG21_27231/SC7-LG22_28565/SC7-LG22_28620/SC7-UN_22_31261	18
MF	GO:0045296	cadherin binding	22/2115	68/14370	0.000188667	0.04445	0.0428176	SC7-LG01_00084/SC7-LG01_00262/SC7-LG02_01826/SC7-LG04_04454/SC7-LG04_04572/SC7-LG05_06446/SC7-LG09_12576/SC7-LG11_15383/SC7-LG14_18408/SC7-LG16_19925/SC7-LG16_20681/SC7-LG17_21094/SC7-LG18_22546/SC7-LG18_23452/SC7-LG20_25856/SC7-LG21_26556/SC7-LG21_26583/SC7-LG22_28259/SC7-LG22_28572/SC7-LG23_29707/SC7-LG24_30268/SC7-LG24_30938	22
MF	GO:0015277	kainate selective glutamate receptor activity	9/2115	17/14370	0.000251904	0.0494572	0.0476409	SC7-LG03_04247/SC7-LG08_10314/SC7-LG09_12000/SC7-LG09_12445/SC7-LG17_22239/SC7-LG21_26597/SC7-LG21_27231/SC7-LG22_28565/SC7-LG22_28620	9
